# Supplementary material for: Bis[2-({[2-(methyl­sulfan­yl)phen­yl]imino}­meth­yl)phenolato-κ2 N,O]zinc chloro­form disolvate
Source: Acta Crystallogr Sect E Struct Rep Online. 2012 Nov 17;68(Pt 12):m1496. doi: 10.1107/S1600536812045473 (PMC3588749; doi:10.1107/S1600536812045473)
Supplement: Supplementary file 1 [file e-68-m1496-sup1.cif]

##############################################################################
#                                                                            #
# This CIF contains the data in a paper accepted for publication in          #
# Acta Crystallographica Section E. It conforms to the requirements of       #
# Notes for Authors for Acta Crystallographica Section E, and has been       #
# peer reviewed under the auspices of the IUCr Commission on Journals.       #
#                                                                            #
# Full details of the Crystallographic Information File format               #
# are given in the paper "The Crystallographic Information File (CIF):       #
# a New Standard Archive File for Crystallography" by S. R. Hall, F. H.      #
# Allen and I. D. Brown [Acta Cryst. (1991), A47, 655-685].                  #
#                                                                            #
# The current version of the core CIF dictionary is obtainable from          #
# ftp://ftp.iucr.org/pub/cif_core.dic.                                       #
#                                                                            #
# Software is freely available for graphical display of the structure(s)     #
# in this CIF. For information consult the CIF software page                 #
# http://www.iucr.org/resources/cif/software.                                #
#                                                                            #
# This file may be used for bona fide research purposes within the           #
# scientific community so long as proper attribution is given to the journal # 
# article from which it was obtained.                                        #
#                                                                            #
##############################################################################
data_I
_audit_creation_method     SHELXL-97
_chemical_name_systematic
;
Bis[2-({[2-(methylsulfanyl)phenyl]imino}methyl)phenolato-
\k^2^<i>N</i>,<i>O</i>]zinc chloroform disolvate
;
_chemical_name_common     ?
_chemical_formula_moiety     'C28 H24 N2 O2 S2 Zn, 2(C H Cl3)'
_chemical_formula_sum     'C30 H26 Cl6 N2 O2 S2 Zn'
_chemical_formula_iupac     '[Zn (C14 H12 N O S)2], 2C H Cl3'
_chemical_formula_weight     788.72
_chemical_melting_point     ?
_symmetry_cell_setting     monoclinic
_symmetry_space_group_name_H-M     'C 2/c'
_symmetry_space_group_name_Hall     '-C 2yc'
loop_
    _symmetry_equiv_pos_as_xyz
    'x, y, z'
    '-x, y, -z+1/2'
    'x+1/2, y+1/2, z'
    '-x+1/2, y+1/2, -z+1/2'
    '-x, -y, -z'
    'x, -y, z-1/2'
    '-x+1/2, -y+1/2, -z'
    'x+1/2, -y+1/2, z-1/2'
_cell_length_a     10.5673(9)
_cell_length_b     21.5085(19)
_cell_length_c     15.1215(14)
_cell_angle_alpha     90.00
_cell_angle_beta     97.309(2)
_cell_angle_gamma     90.00
_cell_volume     3409.0(5)
_cell_formula_units_Z     4
_cell_measurement_reflns_used     4002
_cell_measurement_theta_min     2.415
_cell_measurement_theta_max     25.835
_cell_measurement_temperature     110(2)
_exptl_crystal_description     parallelpiped
_exptl_crystal_colour     yellow
_exptl_crystal_size_max     0.45
_exptl_crystal_size_mid     0.38
_exptl_crystal_size_min     0.32
_exptl_crystal_density_diffrn     1.537
_exptl_crystal_density_meas     ?
_exptl_crystal_density_method     'not measured'
_exptl_crystal_F_000     1600
_exptl_absorpt_coefficient_mu     1.344
_exptl_absorpt_correction_type     multi-scan
_exptl_absorpt_process_details
;
(SADABS; Bruker, 2001)
;
_exptl_absorpt_correction_T_min     0.3810
_exptl_absorpt_correction_T_max     1.0000
_exptl_special_details
;
;
_diffrn_ambient_temperature     110(2)
_diffrn_radiation_type     MoK\a
_diffrn_radiation_wavelength     0.71073
_diffrn_radiation_source     'fine-focus sealed tube'
_diffrn_radiation_monochromator     graphite
_diffrn_measurement_device_type     'Bruker SMART CCD area-detector'
_diffrn_measurement_method     'phi and omega scans'
_diffrn_detector_area_resol_mean     16.0690
_diffrn_reflns_number     9547
_diffrn_reflns_av_R_equivalents     0.0370
_diffrn_reflns_av_sigmaI/netI     0.0328
_diffrn_reflns_theta_min     2.16
_diffrn_reflns_theta_max     26.02
_diffrn_reflns_theta_full     26.02
_diffrn_measured_fraction_theta_max     0.996
_diffrn_measured_fraction_theta_full     0.996
_diffrn_reflns_limit_h_min     -12
_diffrn_reflns_limit_h_max     13
_diffrn_reflns_limit_k_min     -26
_diffrn_reflns_limit_k_max     23
_diffrn_reflns_limit_l_min     -18
_diffrn_reflns_limit_l_max     10
_refine_special_details
;
Refinement of <i>F</i>^2^ against ALL reflections. The weighted <i>R</i>-factor
<i>wR</i> and goodness of fit <i>S</i> are based on <i>F</i>^2^, conventional
<i>R</i>-factors <i>R</i> are based on <i>F</i>, with <i>F</i> set to zero for
negative <i>F</i>^2^. The threshold expression of <i>F</i>^2^ >
\s(<i>F</i>^2^) is used only for calculating <i>R</i>-factors(gt) <i>etc</i>.
and is not relevant to the choice of reflections for refinement.
<i>R</i>-factors based on <i>F</i>^2^ are statistically about twice as large
as those based on <i>F</i>, and <i>R</i>- factors based on ALL data will be
even larger.
;
_reflns_number_total     3345
_reflns_number_gt     2494
_reflns_threshold_expression     I>2sigma(I)
_refine_ls_structure_factor_coef     Fsqd
_refine_ls_matrix_type     full
_refine_ls_R_factor_all     0.0616
_refine_ls_R_factor_gt     0.0438
_refine_ls_wR_factor_gt     0.1223
_refine_ls_wR_factor_ref     0.1354
_refine_ls_goodness_of_fit_ref     1.012
_refine_ls_restrained_S_all     1.011
_refine_ls_number_reflns     3345
_refine_ls_number_parameters     195
_refine_ls_number_restraints     6
_refine_ls_hydrogen_treatment     constr
_refine_ls_weighting_scheme     calc
_refine_ls_weighting_details
         'calc w=1/[\s^2^(Fo^2^)+(0.0900P)^2^+0.0000P] where P=(Fo^2^+2Fc^2^)/3'
_atom_sites_solution_hydrogens     geom
_atom_sites_solution_primary     direct
_atom_sites_solution_secondary     difmap
_refine_ls_shift/su_max     0.000
_refine_ls_shift/su_mean     0.000
_refine_diff_density_max     0.498
_refine_diff_density_min     -0.504
_refine_ls_extinction_method     none
_refine_ls_extinction_coef     ?
loop_
    _atom_type_symbol
    _atom_type_description
    _atom_type_scat_dispersion_real
    _atom_type_scat_dispersion_imag
    _atom_type_scat_source
    'C' 'C' 0.0033 0.0016
                         'International Tables Vol C Tables 4.2.6.8 and 6.1.1.4'
    'H' 'H' 0.0000 0.0000
                         'International Tables Vol C Tables 4.2.6.8 and 6.1.1.4'
    'N' 'N' 0.0061 0.0033
                         'International Tables Vol C Tables 4.2.6.8 and 6.1.1.4'
    'O' 'O' 0.0106 0.0060
                         'International Tables Vol C Tables 4.2.6.8 and 6.1.1.4'
    'S' 'S' 0.1246 0.1234
                         'International Tables Vol C Tables 4.2.6.8 and 6.1.1.4'
    'Zn' 'Zn' 0.2839 1.4301
                         'International Tables Vol C Tables 4.2.6.8 and 6.1.1.4'
    'Cl' 'Cl' 0.1484 0.1585
                         'International Tables Vol C Tables 4.2.6.8 and 6.1.1.4'
_computing_data_collection     'APEX2 (Bruker, 2007)'
_computing_cell_refinement     'SAINT (Bruker, 2007)'
_computing_data_reduction     'SAINT (Bruker, 2007)'
_computing_structure_solution     'SHELXS97 (Sheldrick, 2008)'
_computing_structure_refinement     'SHELXL97 (Sheldrick, 2008)'
_computing_molecular_graphics     'SHELXTL (Sheldrick, 2008)'
_computing_publication_material     'SHELXTL (Sheldrick, 2008)'
loop_
    _atom_site_type_symbol
    _atom_site_label
    _atom_site_fract_x
    _atom_site_fract_y
    _atom_site_fract_z
    _atom_site_U_iso_or_equiv
    _atom_site_adp_type
    _atom_site_calc_flag
    _atom_site_refinement_flags
    _atom_site_occupancy
    _atom_site_symmetry_multiplicity
    _atom_site_disorder_assembly
    _atom_site_disorder_group
    Zn Zn 0.0000 0.23879(2) 0.2500 0.0481(2) Uani d S 1 2 . .
    S S 0.19745(7) 0.19012(4) 0.13833(6) 0.0531(2) Uani d . 1 1 . .
    N N -0.0763(2) 0.17983(10) 0.15038(15) 0.0398(5) Uani d . 1 1 . .
    O O -0.12511(19) 0.30361(9) 0.21523(16) 0.0571(6) Uani d . 1 1 . .
    C C1 0.3508(3) 0.16784(19) 0.1930(3) 0.0707(10) Uani d . 1 1 . .
    H H1A 0.4055 0.2036 0.1999 0.106 Uiso calc R 1 1 . .
    H H1B 0.3874 0.1371 0.1577 0.106 Uiso calc R 1 1 . .
    H H1C 0.3419 0.1508 0.2505 0.106 Uiso calc R 1 1 . .
    C C2 0.1132(3) 0.11931(14) 0.1323(2) 0.0482(7) Uani d . 1 1 . .
    C C3 0.1706(3) 0.06183(16) 0.1214(2) 0.0610(9) Uani d . 1 1 . .
    H H3A 0.2578 0.0599 0.1180 0.073 Uiso calc R 1 1 . .
    C C4 0.0998(4) 0.00797(16) 0.1157(3) 0.0752(11) Uani d . 1 1 . .
    H H4A 0.1393 -0.0300 0.1084 0.090 Uiso calc R 1 1 . .
    C C5 -0.0301(4) 0.01012(16) 0.1208(3) 0.0751(11) Uani d . 1 1 . .
    H H5A -0.0777 -0.0264 0.1174 0.090 Uiso calc R 1 1 . .
    C C6 -0.0886(3) 0.06656(14) 0.1308(2) 0.0557(8) Uani d . 1 1 . .
    H H6A -0.1758 0.0680 0.1343 0.067 Uiso calc R 1 1 . .
    C C7 -0.0181(3) 0.12148(13) 0.13598(19) 0.0441(6) Uani d . 1 1 . .
    C C8 -0.1873(3) 0.19109(14) 0.10609(19) 0.0447(7) Uani d . 1 1 . .
    H H8A -0.2161 0.1624 0.0621 0.054 Uiso calc R 1 1 . .
    C C9 -0.2703(3) 0.24188(13) 0.11654(19) 0.0418(6) Uani d . 1 1 . .
    C C10 -0.3943(3) 0.23780(16) 0.0687(2) 0.0537(8) Uani d . 1 1 . .
    H H10A -0.4142 0.2039 0.0313 0.064 Uiso calc R 1 1 . .
    C C11 -0.4851(3) 0.28157(17) 0.0753(2) 0.0608(9) Uani d . 1 1 . .
    H H11A -0.5661 0.2776 0.0436 0.073 Uiso calc R 1 1 . .
    C C12 -0.4544(3) 0.33205(18) 0.1302(3) 0.0703(10) Uani d . 1 1 . .
    H H12A -0.5162 0.3621 0.1358 0.084 Uiso calc R 1 1 . .
    C C13 -0.3341(3) 0.33914(15) 0.1770(3) 0.0638(9) Uani d . 1 1 . .
    H H13A -0.3163 0.3741 0.2127 0.077 Uiso calc R 1 1 . .
    C C14 -0.2387(3) 0.29454(13) 0.1715(2) 0.0463(7) Uani d . 1 1 . .
    Cl Cl3 -0.58113(11) -0.07026(6) 0.05933(10) 0.1060(4) Uani d U 1 1 . .
    Cl Cl2 -0.34051(11) -0.13281(7) 0.06052(9) 0.0998(4) Uani d U 1 1 . .
    Cl Cl1 -0.36432(13) -0.03130(6) 0.18120(10) 0.1029(4) Uani d U 1 1 . .
    C C30 -0.4421(3) -0.09453(17) 0.1255(3) 0.0655(9) Uani d U 1 1 . .
    H H30A -0.4660 -0.1238 0.1702 0.079 Uiso calc R 1 1 . .
loop_
    _atom_site_aniso_label
    _atom_site_aniso_U_11
    _atom_site_aniso_U_22
    _atom_site_aniso_U_33
    _atom_site_aniso_U_12
    _atom_site_aniso_U_13
    _atom_site_aniso_U_23
    Zn 0.0422(3) 0.0320(3) 0.0641(4) 0.000 -0.0162(2) 0.000
    S 0.0397(4) 0.0542(5) 0.0646(5) -0.0025(3) 0.0033(3) 0.0053(4)
    N 0.0338(10) 0.0403(12) 0.0442(13) 0.0013(9) 0.0003(9) -0.0022(10)
    O 0.0470(11) 0.0355(10) 0.0823(16) 0.0041(9) -0.0174(11) 0.0007(10)
    C1 0.0438(17) 0.089(3) 0.077(2) 0.0010(17) -0.0032(17) -0.001(2)
    C2 0.0471(15) 0.0475(16) 0.0490(17) 0.0050(13) 0.0027(13) 0.0027(14)
    C3 0.0593(18) 0.0548(19) 0.070(2) 0.0158(15) 0.0132(17) -0.0005(17)
    C4 0.087(3) 0.0436(18) 0.096(3) 0.0141(17) 0.017(2) -0.0066(19)
    C5 0.079(2) 0.0471(19) 0.099(3) -0.0049(17) 0.014(2) -0.0124(19)
    C6 0.0514(16) 0.0443(16) 0.071(2) -0.0049(13) 0.0061(15) -0.0082(15)
    C7 0.0439(14) 0.0431(15) 0.0444(16) 0.0025(12) 0.0026(12) -0.0018(13)
    C8 0.0398(14) 0.0494(16) 0.0431(16) -0.0029(12) -0.0011(12) -0.0026(13)
    C9 0.0357(13) 0.0474(15) 0.0413(15) 0.0026(11) 0.0015(11) 0.0066(12)
    C10 0.0425(16) 0.0648(19) 0.0514(18) -0.0019(13) -0.0037(13) 0.0026(15)
    C11 0.0344(15) 0.075(2) 0.069(2) 0.0045(15) -0.0078(14) 0.0192(19)
    C12 0.0478(17) 0.064(2) 0.098(3) 0.0205(16) 0.0038(18) 0.019(2)
    C13 0.0557(18) 0.0471(17) 0.085(3) 0.0122(15) -0.0055(17) 0.0012(17)
    C14 0.0398(14) 0.0406(15) 0.0562(18) 0.0013(12) -0.0031(13) 0.0105(13)
    Cl3 0.0805(7) 0.0978(9) 0.1336(11) 0.0076(6) -0.0101(7) -0.0009(8)
    Cl2 0.0855(7) 0.1220(10) 0.0938(8) 0.0107(7) 0.0185(6) -0.0140(7)
    Cl1 0.1125(9) 0.0812(7) 0.1130(10) -0.0309(6) 0.0068(8) -0.0142(7)
    C30 0.068(2) 0.059(2) 0.071(2) -0.0078(16) 0.0122(17) 0.0078(18)
_geom_special_details
;
All e.s.d.'s (except the e.s.d. in the dihedral angle between two l.s. planes)
are estimated using the full covariance matrix. The cell e.s.d.'s are taken
into account individually in the estimation of e.s.d.'s in distances, angles
and torsion angles; correlations between e.s.d.'s in cell parameters are only
used when they are defined by crystal symmetry. An approximate (isotropic)
treatment of cell e.s.d.'s is used for estimating e.s.d.'s involving l.s.
planes.
;
loop_
    _geom_bond_atom_site_label_1
    _geom_bond_atom_site_label_2
    _geom_bond_site_symmetry_2
    _geom_bond_distance
    _geom_bond_publ_flag
    Zn O . 1.9472(19) ?
    Zn O 2 1.9472(19) ?
    Zn N 2 2.054(2) ?
    Zn N . 2.054(2) ?
    S C2 . 1.761(3) ?
    S C1 . 1.788(3) ?
    N C8 . 1.297(3) ?
    N C7 . 1.427(3) ?
    O C14 . 1.309(3) ?
    C1 H1A . 0.9600 ?
    C1 H1B . 0.9600 ?
    C1 H1C . 0.9600 ?
    C2 C3 . 1.396(4) ?
    C2 C7 . 1.396(4) ?
    C3 C4 . 1.376(5) ?
    C3 H3A . 0.9300 ?
    C4 C5 . 1.385(5) ?
    C4 H4A . 0.9300 ?
    C5 C6 . 1.380(5) ?
    C5 H5A . 0.9300 ?
    C6 C7 . 1.393(4) ?
    C6 H6A . 0.9300 ?
    C8 C9 . 1.422(4) ?
    C8 H8A . 0.9300 ?
    C9 C10 . 1.417(4) ?
    C9 C14 . 1.420(4) ?
    C10 C11 . 1.357(5) ?
    C10 H10A . 0.9300 ?
    C11 C12 . 1.380(5) ?
    C11 H11A . 0.9300 ?
    C12 C13 . 1.382(5) ?
    C12 H12A . 0.9300 ?
    C13 C14 . 1.402(4) ?
    C13 H13A . 0.9300 ?
    Cl3 C30 . 1.748(4) ?
    Cl2 C30 . 1.751(4) ?
    Cl1 C30 . 1.749(4) ?
    C30 H30A . 0.9800 ?
loop_
    _geom_angle_atom_site_label_1
    _geom_angle_atom_site_label_2
    _geom_angle_atom_site_label_3
    _geom_angle_site_symmetry_1
    _geom_angle_site_symmetry_3
    _geom_angle
    _geom_angle_publ_flag
    O Zn O . 2 88.54(11) ?
    O Zn N . 2 146.08(10) ?
    O Zn N 2 2 93.12(9) ?
    O Zn N . . 93.12(9) ?
    O Zn N 2 . 146.08(10) ?
    N Zn N 2 . 103.74(12) ?
    C2 S C1 . . 102.40(16) ?
    C8 N C7 . . 117.7(2) ?
    C8 N Zn . . 120.54(19) ?
    C7 N Zn . . 121.25(16) ?
    C14 O Zn . . 125.24(17) ?
    S C1 H1A . . 109.5 ?
    S C1 H1B . . 109.5 ?
    H1A C1 H1B . . 109.5 ?
    S C1 H1C . . 109.5 ?
    H1A C1 H1C . . 109.5 ?
    H1B C1 H1C . . 109.5 ?
    C3 C2 C7 . . 118.9(3) ?
    C3 C2 S . . 123.2(2) ?
    C7 C2 S . . 117.9(2) ?
    C4 C3 C2 . . 120.8(3) ?
    C4 C3 H3A . . 119.6 ?
    C2 C3 H3A . . 119.6 ?
    C3 C4 C5 . . 120.2(3) ?
    C3 C4 H4A . . 119.9 ?
    C5 C4 H4A . . 119.9 ?
    C6 C5 C4 . . 119.8(3) ?
    C6 C5 H5A . . 120.1 ?
    C4 C5 H5A . . 120.1 ?
    C5 C6 C7 . . 120.6(3) ?
    C5 C6 H6A . . 119.7 ?
    C7 C6 H6A . . 119.7 ?
    C6 C7 C2 . . 119.8(3) ?
    C6 C7 N . . 121.1(3) ?
    C2 C7 N . . 119.0(2) ?
    N C8 C9 . . 128.0(3) ?
    N C8 H8A . . 116.0 ?
    C9 C8 H8A . . 116.0 ?
    C10 C9 C14 . . 118.8(3) ?
    C10 C9 C8 . . 116.0(3) ?
    C14 C9 C8 . . 125.1(2) ?
    C11 C10 C9 . . 122.4(3) ?
    C11 C10 H10A . . 118.8 ?
    C9 C10 H10A . . 118.8 ?
    C10 C11 C12 . . 118.4(3) ?
    C10 C11 H11A . . 120.8 ?
    C12 C11 H11A . . 120.8 ?
    C13 C12 C11 . . 121.7(3) ?
    C13 C12 H12A . . 119.2 ?
    C11 C12 H12A . . 119.2 ?
    C12 C13 C14 . . 121.0(3) ?
    C12 C13 H13A . . 119.5 ?
    C14 C13 H13A . . 119.5 ?
    O C14 C13 . . 119.2(3) ?
    O C14 C9 . . 123.2(3) ?
    C13 C14 C9 . . 117.6(3) ?
    Cl1 C30 Cl2 . . 110.6(2) ?
    Cl1 C30 Cl3 . . 110.7(2) ?
    Cl2 C30 Cl3 . . 110.5(2) ?
    Cl1 C30 H30A . . 108.3 ?
    Cl2 C30 H30A . . 108.3 ?
    Cl3 C30 H30A . . 108.3 ?
_iucr_refine_instructions_details
;
TITL scfsobnm in C2/c
CELL 0.71073  10.5673  21.5085  15.1215  90.000  97.309  90.000
ZERR    4.00   0.0009   0.0019   0.0014   0.000   0.002   0.000
LATT  7
SYMM -X, Y, 0.5-Z
SFAC C H N O S ZN CL
UNIT 120 104 8 8 8 4 24
L.S. 20
BOND $H
FMAP 2
PLAN 0
ACTA
WGHT    0.090000
FVAR       0.28209
ZN    6   0.00000   0.23879   0.25000  10.50000   0.04201   0.03177 =
       0.06401   0.00000  -0.01620   0.00000
S     5   0.19743   0.19014   0.13833  11.00000   0.03960   0.05381 =
       0.06420   0.00543   0.00340  -0.00240
N     3  -0.07611   0.17990   0.15041  11.00000   0.03348   0.04051 =
       0.04415  -0.00183   0.00010   0.00128
O     4  -0.12509   0.30361   0.21526  11.00000   0.04677   0.03565 =
       0.08160   0.00043  -0.01730   0.00413
C1    1   0.35059   0.16827   0.19292  11.00000   0.04342   0.08940 =
       0.07674  -0.00013  -0.00209   0.00019
AFIX  33
H1A   2   0.40497   0.20416   0.19976  11.00000  -1.50000
H1B   2   0.38743   0.13758   0.15784  11.00000  -1.50000
H1C   2   0.34180   0.15132   0.25055  11.00000  -1.50000
AFIX   0
C2    1   0.11318   0.11931   0.13230  11.00000   0.04625   0.04935 =
       0.04871   0.00244   0.00276   0.00504
C3    1   0.17059   0.06167   0.12164  11.00000   0.05943   0.05325 =
       0.06950  -0.00046   0.01404   0.01568
AFIX  43
H3A   2   0.25783   0.05967   0.11854  11.00000  -1.20000
AFIX   0
C4    1   0.09959   0.00796   0.11569  11.00000   0.08745   0.04341 =
       0.09654  -0.00653   0.01771   0.01371
AFIX  43
H4A   2   0.13892  -0.03004   0.10832  11.00000  -1.20000
AFIX   0
C5    1  -0.03029   0.01020   0.12063  11.00000   0.07747   0.04712 =
       0.09947  -0.01205   0.01356  -0.00469
AFIX  43
H5A   2  -0.07800  -0.02626   0.11709  11.00000  -1.20000
AFIX   0
C6    1  -0.08851   0.06646   0.13077  11.00000   0.05103   0.04470 =
       0.07031  -0.00857   0.00563  -0.00520
AFIX  43
H6A   2  -0.17567   0.06779   0.13440  11.00000  -1.20000
AFIX   0
C7    1  -0.01849   0.12148   0.13567  11.00000   0.04297   0.04366 =
       0.04425  -0.00172   0.00261   0.00264
C8    1  -0.18731   0.19119   0.10611  11.00000   0.03966   0.04937 =
       0.04321  -0.00199  -0.00120  -0.00265
AFIX  43
H8A   2  -0.21619   0.16251   0.06210  11.00000  -1.20000
AFIX   0
C9    1  -0.27027   0.24192   0.11657  11.00000   0.03562   0.04651 =
       0.04157   0.00621   0.00148   0.00231
C10   1  -0.39429   0.23786   0.06865  11.00000   0.04208   0.06401 =
       0.05149   0.00263  -0.00402  -0.00105
AFIX  43
H10A  2  -0.41421   0.20399   0.03124  11.00000  -1.20000
AFIX   0
C11   1  -0.48522   0.28176   0.07544  11.00000   0.03441   0.07589 =
       0.06860   0.01961  -0.00731   0.00456
AFIX  43
H11A  2  -0.56623   0.27789   0.04376  11.00000  -1.20000
AFIX   0
C12   1  -0.45437   0.33223   0.13053  11.00000   0.04849   0.06328 =
       0.09761   0.01865   0.00424   0.02008
AFIX  43
H12A  2  -0.51621   0.36218   0.13642  11.00000  -1.20000
AFIX   0
C13   1  -0.33417   0.33933   0.17702  11.00000   0.05445   0.04703 =
       0.08519   0.00140  -0.00603   0.01185
AFIX  43
H13A  2  -0.31608   0.37433   0.21251  11.00000  -1.20000
AFIX   0
C14   1  -0.23875   0.29459   0.17163  11.00000   0.03956   0.04047 =
       0.05629   0.01031  -0.00314   0.00114
CL3   7  -0.58120  -0.07026   0.05929  11.00000   0.08017   0.09810 =
       0.13393  -0.00154  -0.01018   0.00805
CL2   7  -0.34042  -0.13281   0.06056  11.00000   0.08547   0.12147 =
       0.09342  -0.01361   0.01848   0.01088
CL1   7  -0.36428  -0.03141   0.18128  11.00000   0.11252   0.08069 =
       0.11259  -0.01385   0.00671  -0.03089
C30   1  -0.44208  -0.09506   0.12660  11.00000   0.06537   0.05889 =
       0.07241   0.00281   0.00889  -0.00460
AFIX  13
H30A  2  -0.46545  -0.12377   0.17036  11.00000  -1.20000
AFIX   0
HKLF 4
END
;
data_global
_journal_date_recd_electronic     2012-09-10
_journal_date_accepted     2012-11-03
_journal_name_full     'Acta Crystallographica, Section E'
_journal_year     2012
_journal_volume     68
_journal_issue     12
_journal_page_first     m1496
_journal_page_last     m1496
_journal_paper_category     QM
_journal_paper_doi     10.1107/S1600536812045473
_journal_coeditor_code     HP2049
_publ_contact_author_name     'Hsuan Ying Chen'
_publ_contact_author_address
;
Department of Medicinal and Applied Chemistry, Kaohsiung Medical University,
Kaohsiung 807, Taiwan
;
_publ_contact_author_email     'hchen@kmu.edu.tw'
_publ_contact_author_fax     ?
_publ_contact_author_phone     ?
_publ_section_title
;\
Bis[2-({[2-(methylsulfanyl)phenyl]imino}methyl)phenolato-\k^2^<i>N</i>,\
<i>O</i>]zinc chloroform disolvate
;
loop_
    _publ_author_name
    _publ_author_footnote
    _publ_author_address
    'Yen-Jen Chen' .
;
Department of Medicinal and Applied Chemistry, Kaohsiung Medical University,
Kaohsiung 807, Taiwan
;
    'Mon-Wei Hsiao' .
;
Department of Chemistry, National Chung Hsing University, Taichung 402, Taiwan
;
    'Nai-Yuan Jheng' .
;
Department of Medicinal and Applied Chemistry, Kaohsiung Medical University,
Kaohsiung 807, Taiwan
;
    'Yi-Chun Lai' .
;
Department of Medicinal and Applied Chemistry, Kaohsiung Medical University,
Kaohsiung 807, Taiwan
;
    'Hsuan-Ying Chen' .
;
Department of Medicinal and Applied Chemistry, Kaohsiung Medical University,
Kaohsiung 807, Taiwan
;
