# Supplementary material for: Bis[2-({[2-(methyl­sulfan­yl)phen­yl]imino}­meth­yl)phenolato-κ2 N,O]zinc chloro­form disolvate
Source: Acta Crystallogr Sect E Struct Rep Online. 2012 Nov 17;68(Pt 12):m1496. doi: 10.1107/S1600536812045473 (PMC3588749; doi:10.1107/S1600536812045473)
Supplement: Supplementary file 2 [file e-68-m1496-Isup2.hkl]

# 
# h,k,l, Fc-squared, Fo-squared, sigma(Fo-squared) and status flag 
# 
data_I
_shelx_title ' scfsobnm in C2/c' 
_shelx_refln_list_code          4 
_shelx_F_calc_maximum      421.59 
_exptl_crystal_F_000      1600.00 
_reflns_d_resolution_high  0.8101 
 
loop_ 
 _symmetry_equiv_pos_as_xyz 
 'x, y, z' 
 '-x, y, -z+1/2' 
 'x+1/2, y+1/2, z' 
 '-x+1/2, y+1/2, -z+1/2' 
 '-x, -y, -z' 
 'x, -y, z-1/2' 
 '-x+1/2, -y+1/2, -z' 
 'x+1/2, -y+1/2, z-1/2' 
 
_cell_length_a    10.5673 
_cell_length_b    21.5085 
_cell_length_c    15.1215 
_cell_angle_alpha  90.000 
_cell_angle_beta   97.309 
_cell_angle_gamma  90.000 
 
_shelx_F_squared_multiplier     1.000 
 
loop_ 
 _refln_index_h 
 _refln_index_k 
 _refln_index_l 
 _refln_F_squared_calc 
 _refln_F_squared_meas 
 _refln_F_squared_sigma 
 _refln_observed_status 
   2   0   0    12558.96    13314.49    110.68 o 
   4   0   0    10574.85    10685.85    114.98 o 
   6   0   0     7071.66     5888.44    100.69 o 
   8   0   0      403.71      319.80     43.05 o 
  10   0   0     2363.11     2141.16     89.46 o 
  12   0   0      550.25      369.96     58.89 o 
   1   1   0       50.16       95.83      5.94 o 
   3   1   0    11832.37    11475.43    465.73 o 
   5   1   0     9146.54     8817.79    171.13 o 
   7   1   0      689.89      612.69     38.10 o 
   9   1   0      260.88      241.48     29.29 o 
  11   1   0      401.20      435.41     42.31 o 
   2   2   0     3113.40     3410.94     79.42 o 
   4   2   0    36344.20    33444.60    509.40 o 
   6   2   0     8347.62     7486.59    249.88 o 
   8   2   0     1452.97     1662.15     70.25 o 
  10   2   0     2186.51     2194.03    113.86 o 
  12   2   0       51.44       35.78     28.65 o 
   1   3   0     9488.56    11837.86    134.13 o 
   3   3   0      727.28      908.43     25.65 o 
   5   3   0     7336.29     7760.90    182.33 o 
   7   3   0     2374.96     2300.59     56.30 o 
   9   3   0       99.95      103.23     28.97 o 
  11   3   0      755.17      861.96     43.73 o 
   0   4   0     6616.00     7840.19     76.36 o 
   2   4   0     7243.58     8041.42    150.22 o 
   4   4   0    12329.07    13257.08    147.14 o 
   6   4   0       58.12       41.98     13.50 o 
   8   4   0     6196.50     5612.53     91.52 o 
  10   4   0     1759.13     1767.91     85.48 o 
  12   4   0       85.19       99.55     29.56 o 
   1   5   0    28176.59    30836.18    308.62 o 
   3   5   0     2339.41     2572.33     54.72 o 
   5   5   0    13011.32    13954.24    281.55 o 
   7   5   0     3918.94     3664.23     63.19 o 
   9   5   0      685.68      633.59     37.30 o 
  11   5   0     1343.64     1221.89     43.39 o 
   0   6   0     1301.69     1302.62     30.09 o 
   2   6   0    22235.42    22154.27    393.67 o 
   4   6   0    11647.72    13068.89    275.52 o 
   6   6   0      739.07      658.37     33.96 o 
   8   6   0     2696.79     2543.40     42.99 o 
  10   6   0      873.74      789.26     57.25 o 
  12   6   0      872.84      866.15     97.54 o 
   1   7   0     1134.82     1320.46     30.33 o 
   3   7   0     3616.50     3788.58     48.95 o 
   5   7   0    14736.63    15089.51     79.79 o 
   7   7   0     3305.13     2936.30    114.85 o 
   9   7   0       15.14        8.49     16.59 o 
  11   7   0      593.44      483.53     33.40 o 
   0   8   0     3297.11     3764.80     86.42 o 
   2   8   0    17368.06    18579.31    284.16 o 
   4   8   0     6808.79     7176.06    189.85 o 
   6   8   0     5392.45     5558.17    155.89 o 
   8   8   0     9947.72     8738.29    335.89 o 
  10   8   0        4.62      -17.27     17.27 o 
  12   8   0      216.44      189.27     27.31 o 
   1   9   0     5479.44     5702.09     41.96 o 
   3   9   0    12632.46    15655.80    226.13 o 
   5   9   0      242.24      350.18     17.04 o 
   7   9   0     3774.55     3733.50     94.92 o 
   9   9   0     1217.24     1239.14     61.29 o 
  11   9   0      146.24       89.35     22.91 o 
   0  10   0      376.71      380.24     35.83 o 
   2  10   0     2339.26     2349.25     45.54 o 
   4  10   0       57.66       45.22     11.11 o 
   6  10   0     2396.35     2539.34     45.85 o 
   8  10   0     1360.88     1354.34     35.83 o 
  10  10   0      138.19      141.92     21.28 o 
   1  11   0       37.79       50.86     12.95 o 
   3  11   0    21615.73    23162.34    396.49 o 
   5  11   0        5.01       12.59     13.39 o 
   7  11   0     2950.17     2836.71     83.37 o 
   9  11   0      801.83      728.69     45.70 o 
  11  11   0       34.14       22.52     23.15 o 
   0  12   0      470.72      549.66     27.06 o 
   2  12   0     8600.07     9167.17    156.57 o 
   4  12   0     2263.56     2252.76     59.89 o 
   6  12   0      653.56      721.32     32.11 o 
   8  12   0       44.29       26.59     20.18 o 
  10  12   0      136.77      139.98     25.85 o 
   1  13   0     2145.65     2008.30     41.53 o 
   3  13   0     2502.29     2460.70     41.55 o 
   5  13   0       98.79      122.60     17.28 o 
   7  13   0     6331.07     6141.93    334.19 o 
   9  13   0       84.90       90.10     39.97 o 
  11  13   0        5.74      -23.38     23.38 o 
   0  14   0     2132.10     2316.25     73.03 o 
   2  14   0        4.92       14.33     12.31 o 
   4  14   0      405.15      410.07     19.78 o 
   6  14   0     1337.89     1367.05     64.39 o 
   8  14   0      133.53      123.26     22.69 o 
  10  14   0      139.60      115.09     32.11 o 
   1  15   0     1214.33     1377.81     27.59 o 
   3  15   0     5089.51     4703.28    190.89 o 
   5  15   0      162.56      155.74     18.08 o 
   7  15   0      890.32      856.69     38.83 o 
   9  15   0       76.81       78.66     25.99 o 
   0  16   0    13041.84    12833.05    337.11 o 
   2  16   0       14.26       22.24     14.94 o 
   4  16   0      328.63      432.79     21.81 o 
   6  16   0       40.26       23.24     19.33 o 
   8  16   0      184.95      116.07     26.81 o 
  10  16   0     1173.26     1514.58    144.37 o 
   1  17   0    11043.03    11366.46    130.09 o 
   3  17   0      570.36      452.01     37.75 o 
   5  17   0      394.86      527.07     43.25 o 
   7  17   0     1089.94     1137.63     58.62 o 
   9  17   0      396.01      302.58     62.39 o 
   0  18   0     3000.27     3104.31    109.55 o 
   2  18   0     1123.17     1312.56     49.92 o 
   4  18   0       30.54       14.55     24.61 o 
   6  18   0      158.21      320.83     41.57 o 
   8  18   0       20.82      -13.35     31.91 o 
   1  19   0      340.95      423.73     92.71 o 
   3  19   0     1835.51     1741.04     69.21 o 
   5  19   0     3005.95     3010.61    210.62 o 
   7  19   0        9.46       39.36     35.70 o 
   9  19   0      240.15      287.11     63.51 o 
   0  20   0       59.14       13.73     45.54 o 
   2  20   0      581.46      620.91     52.98 o 
   4  20   0      336.29      302.11     33.54 o 
   6  20   0       31.69       63.15     37.15 o 
   8  20   0        1.35        0.89     35.84 o 
   1  21   0      608.10      507.74     43.61 o 
   3  21   0      117.57      128.70     35.31 o 
   5  21   0     1440.87     1499.42    118.72 o 
   7  21   0       23.42       25.15     38.58 o 
   0  22   0      317.51      258.91     58.27 o 
   2  22   0        1.75        4.29     42.92 o 
   4  22   0       63.09        3.12     34.36 o 
   6  22   0       71.35       89.74     42.37 o 
   1  23   0      267.73      298.52     43.02 o 
   3  23   0       44.12        9.14     36.93 o 
   5  23   0     1769.14     1556.58    110.18 o 
   0  24   0      123.81       29.07     52.41 o 
   2  24   0       21.38      -21.12     34.71 o 
   4  24   0       19.49       79.11     61.02 o 
   1  25   0      337.62      336.49     46.17 o 
   3  25   0      706.11      736.26     87.28 o 
   0  26   0      382.97      303.71     66.01 o 
   2  26   0       14.67      -35.41     35.41 o 
 -13   1   1      180.37      214.31     34.97 o 
 -11   1   1     1184.66     1300.11     63.13 o 
  -9   1   1     2704.37     2217.87    253.11 o 
  -7   1   1      511.88      422.21     32.69 o 
  -5   1   1    34015.24    35112.44   1317.76 o 
  -3   1   1     4183.90     4029.36     95.31 o 
  -1   1   1    55709.56    56292.39    436.78 o 
   1   1   1    55407.05    58136.84    706.92 o 
   3   1   1     4774.73     4496.21     94.58 o 
   5   1   1      315.86      514.83     26.08 o 
   7   1   1     3886.75     3426.82    155.12 o 
   9   1   1     1507.35     1290.68     50.20 o 
  11   1   1     1499.18     1409.50     57.64 o 
 -12   2   1       75.02      108.47     29.11 o 
 -10   2   1     1199.87     1251.87     39.06 o 
  -8   2   1     2494.62     2056.92    100.20 o 
  -6   2   1      112.81      143.91     17.51 o 
  -4   2   1       23.84       27.01     11.28 o 
  -2   2   1     3028.08     3608.97     57.74 o 
   0   2   1       88.31       78.61      8.48 o 
   2   2   1     7305.83     8374.26    346.40 o 
   4   2   1     5264.28     4948.32     88.72 o 
   6   2   1      122.86      105.19     16.78 o 
   8   2   1     5765.94     5264.83     86.97 o 
  10   2   1     1481.30     1299.31     53.38 o 
  12   2   1       49.61       39.56     33.05 o 
 -11   3   1      326.43      342.90     31.88 o 
  -9   3   1     4867.96     4789.19    118.74 o 
  -7   3   1     1715.94     1467.32     39.88 o 
  -5   3   1     2966.91     2822.17     38.36 o 
  -3   3   1     2824.57     2830.75    145.88 o 
  -1   3   1     1528.08     1916.03     90.21 o 
   1   3   1    34114.84    37817.38    826.14 o 
   3   3   1    18446.25    19018.24    182.85 o 
   5   3   1    28724.49    30092.47    766.93 o 
   7   3   1     1264.53     1331.74     70.11 o 
   9   3   1        8.51       -7.78     19.94 o 
  11   3   1      462.40      439.42     40.18 o 
 -12   4   1       49.79       31.12     27.33 o 
 -10   4   1       85.94      108.06     23.54 o 
  -8   4   1      445.93      439.59     50.73 o 
  -6   4   1      226.69      235.57     14.94 o 
  -4   4   1     3506.31     3987.06     99.23 o 
  -2   4   1     3055.81     3087.26    238.27 o 
   0   4   1    16121.42    16491.42    134.76 o 
   2   4   1     5127.10     4649.30    120.83 o 
   4   4   1     5900.28     6089.44    105.31 o 
   6   4   1      568.01      476.43     24.04 o 
   8   4   1     2572.78     2395.34     50.58 o 
  10   4   1     2541.75     2273.71     63.16 o 
  12   4   1       17.61        9.29     27.66 o 
 -11   5   1      258.13      234.93     36.64 o 
  -9   5   1       37.22       43.66     20.72 o 
  -7   5   1     2450.79     2264.97     66.11 o 
  -5   5   1     1076.13     1390.80     25.24 o 
  -3   5   1     6174.46     6450.73    141.50 o 
  -1   5   1    79160.88    87600.98    699.25 o 
   1   5   1     4684.41     5385.68     94.64 o 
   3   5   1      565.15      618.32     26.78 o 
   5   5   1      962.21      850.90     49.89 o 
   7   5   1     8698.83     8258.95    145.63 o 
   9   5   1      466.59      445.22     30.37 o 
  11   5   1      204.33      176.35     27.47 o 
 -12   6   1      107.55       54.33     26.12 o 
 -10   6   1     1550.57     1435.27     43.33 o 
  -8   6   1     2994.52     2672.09     44.61 o 
  -6   6   1      189.08      202.22     15.54 o 
  -4   6   1    14536.29    15181.08    258.95 o 
  -2   6   1    12688.53    13798.86    220.89 o 
   0   6   1      150.10      164.31     10.01 o 
   2   6   1     5528.96     5737.62    107.94 o 
   4   6   1      737.46      619.09     32.22 o 
   6   6   1     4204.40     4008.06     99.99 o 
   8   6   1     3244.25     3157.30     82.50 o 
  10   6   1      284.53      335.72     24.84 o 
  12   6   1       37.01       28.99     24.19 o 
 -11   7   1      902.24      709.56     36.80 o 
  -9   7   1       25.61       21.48     16.80 o 
  -7   7   1     3244.38     3086.17    101.85 o 
  -5   7   1     1124.66     1089.94     27.11 o 
  -3   7   1    16577.70    18089.24    231.66 o 
  -1   7   1     2129.60     2057.00     22.49 o 
   1   7   1       16.00       34.42      8.72 o 
   3   7   1    53987.97    61793.07    518.95 o 
   5   7   1     5423.47     4955.09     45.89 o 
   7   7   1     6409.63     5885.19    106.10 o 
   9   7   1      114.33      150.28     19.15 o 
  11   7   1       30.98        1.60     18.54 o 
 -12   8   1       88.33       88.64     30.99 o 
 -10   8   1      290.52      250.10     25.44 o 
  -8   8   1      421.46      453.84     25.74 o 
  -6   8   1     5801.14     5941.30     55.75 o 
  -4   8   1       82.13       58.46      9.96 o 
  -2   8   1     8530.14     8627.49     69.28 o 
   0   8   1     7841.52     8856.12    178.17 o 
   2   8   1    14237.89    15422.04    150.56 o 
   4   8   1      403.66      447.31     17.59 o 
   6   8   1     1572.95     1593.55     50.20 o 
   8   8   1      170.03      180.18     19.42 o 
  10   8   1      178.92      116.45     20.15 o 
  12   8   1        5.70       13.72     40.71 o 
 -11   9   1      488.63      444.22     72.68 o 
  -9   9   1       61.30       34.84     21.87 o 
  -7   9   1    14790.45    14723.64    283.62 o 
  -5   9   1     3282.69     3352.36     65.98 o 
  -3   9   1      123.15      146.32     15.14 o 
  -1   9   1      482.75      616.38     16.10 o 
   1   9   1     8711.14     8638.16    155.58 o 
   3   9   1    36267.90    41348.42    503.32 o 
   5   9   1      112.90      115.68     12.16 o 
   7   9   1     6556.09     6731.72     94.42 o 
   9   9   1      690.96      589.57     57.74 o 
  11   9   1      130.72      152.57     23.41 o 
 -12  10   1      117.18       84.81     41.18 o 
 -10  10   1       42.49        7.41     26.87 o 
  -8  10   1     2818.04     2996.30     56.12 o 
  -6  10   1      372.20      417.42     21.27 o 
  -4  10   1     2002.54     1977.74     65.70 o 
  -2  10   1    27597.78    26830.41    211.49 o 
   0  10   1      538.61      687.64     30.16 o 
   2  10   1     4078.09     5296.17     59.19 o 
   4  10   1    10541.71    11147.71     87.05 o 
   6  10   1       19.07        5.70     14.00 o 
   8  10   1      406.53      441.47     26.56 o 
  10  10   1      222.05      237.81     26.10 o 
 -11  11   1      581.01      661.52     81.60 o 
  -9  11   1      425.52      411.15     36.67 o 
  -7  11   1      187.58      190.83     22.05 o 
  -5  11   1      673.34      737.23     27.75 o 
  -3  11   1    35496.45    37300.64    460.94 o 
  -1  11   1     2204.74     2049.27     24.21 o 
   1  11   1    10340.08    11998.47    139.34 o 
   3  11   1     3167.08     3097.12    111.84 o 
   5  11   1      269.33      238.64     23.40 o 
   7  11   1      947.16      927.50     36.03 o 
   9  11   1     1148.10     1083.56     64.24 o 
  11  11   1      712.07      653.70     49.00 o 
 -10  12   1        8.08      -23.79     23.79 o 
  -8  12   1     4002.69     3733.21    126.74 o 
  -6  12   1      364.50      416.14     24.80 o 
  -4  12   1     2286.85     2262.10     53.08 o 
  -2  12   1     1551.45     1371.09     25.66 o 
   0  12   1     1296.69     1449.72     35.32 o 
   2  12   1     6256.19     6017.95    114.12 o 
   4  12   1     3470.30     3417.22     95.23 o 
   6  12   1      243.87      301.10     23.00 o 
   8  12   1     3759.35     3502.70     69.85 o 
  10  12   1       45.94       60.13     24.21 o 
 -11  13   1       62.08       37.58     23.76 o 
  -9  13   1      598.61      502.96     33.07 o 
  -7  13   1      685.11      797.98     41.84 o 
  -5  13   1       62.46       50.41     16.10 o 
  -3  13   1     2023.54     2066.57     28.49 o 
  -1  13   1     2815.69     2900.51     47.11 o 
   1  13   1      500.03      460.28     22.83 o 
   3  13   1     6272.31     6965.96    105.98 o 
   5  13   1     1546.88     1734.13     64.22 o 
   7  13   1        7.75       13.39     19.19 o 
   9  13   1      221.39      261.54     37.76 o 
  11  13   1      472.50      539.94     54.47 o 
 -10  14   1        3.07       -3.14     23.43 o 
  -8  14   1     2650.84     2619.05    116.02 o 
  -6  14   1      948.97      985.41     69.36 o 
  -4  14   1     1189.63     1169.15     29.39 o 
  -2  14   1     3774.88     3530.27     87.96 o 
   0  14   1      218.24      259.26     14.66 o 
   2  14   1     1084.25     1031.95     81.69 o 
   4  14   1     1348.65     1559.20     43.97 o 
   6  14   1       15.42       16.46     19.41 o 
   8  14   1     2543.80     2503.82     56.12 o 
  10  14   1        2.42       -6.46     23.37 o 
  -9  15   1      131.00      194.59     29.10 o 
  -7  15   1       10.71        2.83     18.79 o 
  -5  15   1     2692.78     2464.10     62.44 o 
  -3  15   1      185.81      230.99     17.38 o 
  -1  15   1     1231.04     1443.94     49.45 o 
   1  15   1     4353.38     4203.05     77.47 o 
   3  15   1      213.65      218.24     17.99 o 
   5  15   1     1513.42     1742.79     77.91 o 
   7  15   1      454.28      453.13     28.80 o 
   9  15   1        1.27      -27.06     28.54 o 
 -10  16   1       28.50        2.37     46.17 o 
  -8  16   1     1379.30     1252.58     49.90 o 
  -6  16   1      359.69      436.15     27.68 o 
  -4  16   1     1337.11     1528.64     74.38 o 
  -2  16   1     2211.90     1974.66     85.94 o 
   0  16   1     5625.26     5819.14     59.74 o 
   2  16   1     1149.16     1209.92     36.89 o 
   4  16   1      174.40      117.62     21.36 o 
   6  16   1       11.92        4.74     21.32 o 
   8  16   1     1934.56     1912.25     66.48 o 
  10  16   1      344.05      417.86     82.17 o 
  -9  17   1       88.51      117.04     47.17 o 
  -7  17   1      197.78      189.26     37.48 o 
  -5  17   1     1839.54     1888.09     42.97 o 
  -3  17   1       56.60       78.98     19.24 o 
  -1  17   1     3595.42     3460.45     48.58 o 
   1  17   1     6798.03     7149.73    120.90 o 
   3  17   1     1764.00     1848.68     82.18 o 
   5  17   1       22.01       31.17     22.65 o 
   7  17   1      360.40      359.98     35.12 o 
   9  17   1       61.95       50.80     33.69 o 
  -8  18   1      866.53      823.29     57.89 o 
  -6  18   1      732.22      785.58     53.02 o 
  -4  18   1     1274.68     1278.45     46.40 o 
  -2  18   1      120.36       64.46     22.29 o 
   0  18   1    13266.85    14473.01    115.43 o 
   2  18   1     2686.03     2971.66     74.20 o 
   4  18   1     1006.10     1096.56     45.36 o 
   6  18   1      684.37      756.94     85.47 o 
   8  18   1       62.99       69.19     36.52 o 
  -9  19   1        2.24       -8.98     45.92 o 
  -7  19   1        2.85      -27.38     31.81 o 
  -5  19   1       55.36      143.26     35.43 o 
  -3  19   1     1567.36     1721.98    113.92 o 
  -1  19   1        5.99      -19.95     30.74 o 
   1  19   1      294.82      395.19     31.40 o 
   3  19   1        5.28       23.75     26.42 o 
   5  19   1     1476.27     1395.03     82.91 o 
   7  19   1      776.29      801.79     61.39 o 
  -8  20   1       51.06       84.22     38.24 o 
  -6  20   1       21.68       19.94     34.03 o 
  -4  20   1     3136.03     2998.99     62.03 o 
  -2  20   1      329.79      354.53     39.94 o 
   0  20   1     1420.27     1335.27    100.38 o 
   2  20   1       78.86       73.40     27.73 o 
   4  20   1     2332.13     2638.65     86.55 o 
   6  20   1     1126.55     1227.11     70.94 o 
   8  20   1        4.02      -39.31     39.31 o 
  -7  21   1        8.55       17.36     34.08 o 
  -5  21   1        0.67       20.20     33.66 o 
  -3  21   1       15.90       22.67     33.17 o 
  -1  21   1      245.13      240.26     76.86 o 
   1  21   1       56.80       35.50     31.81 o 
   3  21   1      171.81      204.40     32.31 o 
   5  21   1        2.51      -29.74     36.03 o 
   7  21   1        1.20        3.84     40.31 o 
  -6  22   1      541.57      599.37     51.30 o 
  -4  22   1     1530.46     1545.36    114.05 o 
  -2  22   1       27.04       13.87     31.79 o 
   0  22   1     3336.59     2855.63    107.18 o 
   2  22   1      956.94      755.42     89.78 o 
   4  22   1      357.20      324.22     35.21 o 
   6  22   1      988.20     1151.90    124.59 o 
  -5  23   1       15.44       11.11     51.28 o 
  -3  23   1        0.03      -31.57     33.84 o 
  -1  23   1       26.97       42.60     34.34 o 
   1  23   1      333.87      360.99     45.70 o 
   3  23   1       43.30       -6.67     35.89 o 
   5  23   1      224.90      250.42     45.41 o 
  -4  24   1      845.44      772.39     83.29 o 
  -2  24   1      129.94       42.87     46.23 o 
   0  24   1      191.96      126.10     38.24 o 
   2  24   1      848.22      935.63     62.58 o 
   4  24   1     1627.88     1638.31    117.41 o 
  -3  25   1        4.16      -37.40     79.11 o 
  -1  25   1       96.72       52.96     38.79 o 
   1  25   1      273.71      185.88     41.63 o 
   3  25   1      566.31      523.47     51.85 o 
  -2  26   1      415.56      383.68     80.48 o 
   0  26   1      261.98      186.39     41.46 o 
   2  26   1      909.35      856.37     63.61 o 
 -12   0   2       47.63       89.33     41.11 o 
 -10   0   2       22.59       54.38     31.69 o 
  -6   0   2     5705.29     5778.63    105.56 o 
  -4   0   2    55124.45    68015.99    441.08 o 
  -2   0   2    26021.01    24404.09    260.91 o 
   0   0   2    17323.59    16940.11    136.75 o 
   2   0   2    42771.02    39494.53    264.03 o 
   4   0   2    13368.87    12959.82    550.58 o 
   6   0   2     9116.36     8679.06    247.93 o 
   8   0   2     9056.92     8801.09    162.71 o 
  10   0   2     1112.77      841.86     66.01 o 
  12   0   2      353.35      413.51     62.26 o 
 -13   1   2       38.15       65.40     31.78 o 
 -11   1   2       53.04       48.29     22.83 o 
  -9   1   2      212.89      203.23     37.73 o 
  -7   1   2      129.23      118.42     25.58 o 
  -5   1   2       17.53       -0.32     12.94 o 
  -3   1   2     3415.17     3902.19     38.22 o 
  -1   1   2      637.29      947.38     39.93 o 
   1   1   2     4032.06     4215.47     35.74 o 
   3   1   2      119.76      134.42     11.02 o 
   5   1   2      127.83      137.14     13.75 o 
   7   1   2     2301.63     2089.09     52.64 o 
   9   1   2     1325.90     1249.50     45.79 o 
  11   1   2      383.69      445.14     42.03 o 
 -12   2   2        8.65      -16.23     24.91 o 
 -10   2   2      284.45      325.56     27.50 o 
  -8   2   2     2298.87     2276.22     47.58 o 
  -6   2   2     3115.84     2981.10    106.28 o 
  -4   2   2     3835.69     3739.55     42.18 o 
  -2   2   2    13595.00    13364.96    111.24 o 
   0   2   2    19517.39    19418.62    320.11 o 
   2   2   2     4590.18     4351.37    155.45 o 
   4   2   2     9904.98     9026.35     68.21 o 
   6   2   2    13479.62    14256.10    276.99 o 
   8   2   2       86.08      118.80     22.08 o 
  10   2   2      962.86      894.36     39.79 o 
  12   2   2     1160.51     1189.70     60.57 o 
 -11   3   2      288.63      265.39     30.75 o 
  -9   3   2      317.45      308.82     28.17 o 
  -7   3   2       23.41        9.92     17.74 o 
  -5   3   2     1758.98     1740.60     36.77 o 
  -3   3   2      486.00      350.91     99.07 o 
  -1   3   2     2005.60     2150.75    131.11 o 
   1   3   2    24774.53    26152.86    515.01 o 
   3   3   2     4572.52     3907.26     72.87 o 
   5   3   2      180.35      162.28     12.78 o 
   7   3   2     1125.26     1005.21     40.73 o 
   9   3   2       18.31       -7.27     21.76 o 
  11   3   2     1219.52     1161.00     92.02 o 
 -12   4   2      104.70      101.99     28.68 o 
 -10   4   2       18.49       -9.37     21.21 o 
  -8   4   2     4832.26     4576.09     70.36 o 
  -6   4   2     8271.42     7583.02     74.91 o 
  -4   4   2       28.47       30.73     10.08 o 
  -2   4   2      921.74     1031.04     56.77 o 
   0   4   2    24035.67    25280.49    597.68 o 
   2   4   2     3155.45     3383.51     74.99 o 
   4   4   2     2733.26     2797.31     74.35 o 
   6   4   2     3525.32     3509.80     88.97 o 
   8   4   2      303.27      364.08     49.93 o 
  10   4   2     1071.77     1079.56     78.58 o 
  12   4   2      508.58      497.18     44.53 o 
 -11   5   2       13.79        5.17     22.57 o 
  -9   5   2       35.42        7.83     20.90 o 
  -7   5   2     3006.07     2860.87     49.54 o 
  -5   5   2     1874.95     1890.22     65.03 o 
  -3   5   2    24381.27    26784.22    672.28 o 
  -1   5   2    27758.03    30522.82    354.90 o 
   1   5   2      206.50      241.44     19.34 o 
   3   5   2      853.76      779.11     25.56 o 
   5   5   2     3379.71     3210.29     38.19 o 
   7   5   2     1252.03     1244.12     41.05 o 
   9   5   2       71.90       77.47     22.91 o 
  11   5   2      809.35      952.05     45.91 o 
 -12   6   2      408.52      377.57     32.07 o 
 -10   6   2       60.08       32.28     29.80 o 
  -8   6   2      455.89      491.69     32.13 o 
  -6   6   2     4977.79     5158.51    126.81 o 
  -4   6   2    12726.02    14102.19    104.40 o 
  -2   6   2    13213.20    13489.03    182.85 o 
   0   6   2     5592.76     6913.75     57.40 o 
   2   6   2        9.98       42.80     10.63 o 
   4   6   2    17915.44    18005.90    226.80 o 
   6   6   2     5783.02     5390.77    117.59 o 
   8   6   2     2315.20     2170.33     49.62 o 
  10   6   2      982.78     1064.84     44.07 o 
  12   6   2       14.96        9.63     24.33 o 
 -11   7   2       83.61       93.09     25.17 o 
  -9   7   2      158.04      158.18     34.61 o 
  -7   7   2     2672.27     2506.55     97.79 o 
  -5   7   2      219.40      216.14     28.05 o 
  -3   7   2     9424.82    11693.67    187.91 o 
  -1   7   2      783.96      711.59     25.31 o 
   1   7   2    15253.45    16394.10    211.44 o 
   3   7   2     3328.08     3259.28     64.21 o 
   5   7   2      141.09      104.07     15.91 o 
   7   7   2      101.59      125.96     27.63 o 
   9   7   2      650.67      613.32     37.49 o 
  11   7   2      545.86      484.24     54.61 o 
 -12   8   2      888.38      756.13     50.33 o 
 -10   8   2     1281.61     1139.47     50.61 o 
  -8   8   2     3106.58     2956.63    137.88 o 
  -6   8   2     6874.61     7114.12    170.32 o 
  -4   8   2      364.34      422.57     18.92 o 
  -2   8   2       33.67      121.24     13.06 o 
   0   8   2       18.13       61.60     18.84 o 
   2   8   2    62571.62    71147.30    526.93 o 
   4   8   2    28481.59    30147.48    463.80 o 
   6   8   2     3336.41     2951.78     96.18 o 
   8   8   2      418.45      434.75     24.33 o 
  10   8   2      410.17      371.68     32.67 o 
  12   8   2        4.01      -22.78     22.78 o 
 -11   9   2       27.82      -19.97     47.04 o 
  -9   9   2      340.66      308.66     27.84 o 
  -7   9   2     8617.13     8371.90    136.12 o 
  -5   9   2     2810.95     2659.67     88.70 o 
  -3   9   2       24.09       15.68     10.32 o 
  -1   9   2     4164.68     4212.38     59.66 o 
   1   9   2      443.94      669.43     38.71 o 
   3   9   2       41.67       56.04     10.96 o 
   5   9   2     1682.46     1722.86     38.94 o 
   7   9   2       23.15       32.75     14.78 o 
   9   9   2      137.94      154.11     18.98 o 
  11   9   2       67.38       40.38     19.51 o 
 -12  10   2      660.60      675.05     91.84 o 
 -10  10   2       19.56       12.75     27.63 o 
  -8  10   2      132.06      132.43     20.70 o 
  -6  10   2     5953.73     5991.20     86.85 o 
  -4  10   2     6946.91     7797.13    213.80 o 
  -2  10   2     1884.05     1992.75     30.66 o 
   0  10   2      212.32      181.60      9.58 o 
   2  10   2     6679.68     7089.79    154.05 o 
   4  10   2     1516.48     1316.24     25.29 o 
   6  10   2     1432.27     1344.26     36.55 o 
   8  10   2     1855.36     1888.12    171.99 o 
  10  10   2      539.45      470.82     66.96 o 
 -11  11   2      492.19      432.72     39.96 o 
  -9  11   2      145.89      105.02     23.69 o 
  -7  11   2     1957.08     2004.50     41.21 o 
  -5  11   2      152.16      137.39     14.54 o 
  -3  11   2       11.17       12.27     11.02 o 
  -1  11   2    18628.87    18960.12    315.71 o 
   1  11   2      536.28      626.10     31.93 o 
   3  11   2     1602.70     1883.30     52.03 o 
   5  11   2     4954.07     5167.65     89.46 o 
   7  11   2     1003.74      990.43     44.00 o 
   9  11   2      493.47      485.30     27.80 o 
  11  11   2       15.03        4.64     17.74 o 
 -10  12   2       15.47       23.57     22.11 o 
  -8  12   2      214.52      268.15     24.19 o 
  -6  12   2      831.24      779.64     28.52 o 
  -4  12   2      878.26      836.36     26.98 o 
  -2  12   2     6825.67     7020.19    167.37 o 
   0  12   2      315.98      240.07     15.69 o 
   2  12   2        4.62       25.86     13.42 o 
   4  12   2     3987.15     4450.68     80.95 o 
   6  12   2     6307.81     6228.84    172.07 o 
   8  12   2       11.92       21.01     17.46 o 
  10  12   2      418.72      414.21     52.07 o 
 -11  13   2      764.70      750.69     50.24 o 
  -9  13   2      142.27      119.52     25.75 o 
  -7  13   2      473.09      493.97     29.01 o 
  -5  13   2      148.73      210.90     17.09 o 
  -3  13   2     1060.97     1159.28     38.64 o 
  -1  13   2    11072.19    10942.21    107.87 o 
   1  13   2     5965.37     6255.29     97.88 o 
   3  13   2     3726.53     3703.06     58.85 o 
   5  13   2       12.66       -0.54     18.01 o 
   7  13   2     2138.82     2380.72     46.37 o 
   9  13   2     1101.72      968.23     40.98 o 
  11  13   2       98.06       29.82     27.78 o 
 -10  14   2       12.66       10.42     23.82 o 
  -8  14   2      952.76      939.28     36.59 o 
  -6  14   2      256.09      306.21     35.43 o 
  -4  14   2       34.55        8.35     13.60 o 
  -2  14   2       38.83       54.27     12.48 o 
   0  14   2     9349.19     9659.71    182.20 o 
   2  14   2     7298.55     7190.64    575.80 o 
   4  14   2        2.96       -4.22     15.21 o 
   6  14   2     1103.48     1269.98     64.69 o 
   8  14   2       19.99       -9.90     23.10 o 
  10  14   2      412.05      519.32     51.32 o 
  -9  15   2      202.42      180.35     28.60 o 
  -7  15   2        5.07        0.23     19.47 o 
  -5  15   2     1432.79     1387.94     33.08 o 
  -3  15   2     3923.86     3565.98     94.77 o 
  -1  15   2     5995.67     5855.24     67.38 o 
   1  15   2      791.91      678.32     66.06 o 
   3  15   2     2576.28     2988.01     48.12 o 
   5  15   2      975.10     1003.70     43.53 o 
   7  15   2     2270.55     2230.80     73.10 o 
   9  15   2     1510.97     1596.92     65.26 o 
 -10  16   2      111.86      125.46     35.47 o 
  -8  16   2      811.68     1001.79     48.81 o 
  -6  16   2        3.23       -4.70     22.10 o 
  -4  16   2     8970.46     8421.90    200.79 o 
  -2  16   2     2071.66     2021.49    127.78 o 
   0  16   2       16.78       26.93     19.52 o 
   2  16   2      129.95      122.37     21.67 o 
   4  16   2      335.23      280.98     25.26 o 
   6  16   2      505.83      620.50     38.99 o 
   8  16   2        2.34       31.28     27.79 o 
  10  16   2      317.57      432.28     72.00 o 
  -9  17   2      403.89      362.59     36.06 o 
  -7  17   2      326.80      367.56     46.17 o 
  -5  17   2     2109.72     2233.90     91.30 o 
  -3  17   2       74.07       80.90     19.95 o 
  -1  17   2     3612.73     3260.33     67.63 o 
   1  17   2     6076.73     6220.87     92.99 o 
   3  17   2     1828.84     1821.28     51.31 o 
   5  17   2       44.40       25.97     23.76 o 
   7  17   2     1080.47     1236.75     51.63 o 
   9  17   2      664.10      712.45     63.45 o 
  -8  18   2      367.21      350.39     42.55 o 
  -6  18   2       48.27       25.30     29.62 o 
  -4  18   2      657.50      807.62     49.46 o 
  -2  18   2        1.47      -12.54     21.26 o 
   0  18   2      798.17      704.03     52.01 o 
   2  18   2      662.43      709.43     34.25 o 
   4  18   2      192.31      302.41     26.38 o 
   6  18   2      258.36      333.23     33.05 o 
   8  18   2       91.91      107.11     31.09 o 
  -9  19   2      692.60      781.89     57.50 o 
  -7  19   2       27.44      -13.62     31.77 o 
  -5  19   2      668.63      633.90     38.47 o 
  -3  19   2     2557.38     2308.85     66.88 o 
  -1  19   2     4260.14     4278.54     84.73 o 
   1  19   2      452.76      495.55     33.93 o 
   3  19   2      301.82      370.10     40.56 o 
   5  19   2     1197.42     1278.22     88.84 o 
   7  19   2      651.28      562.88    113.61 o 
  -8  20   2      108.58      122.22     39.36 o 
  -6  20   2       90.91       68.25     33.33 o 
  -4  20   2       31.07       -6.00     74.93 o 
  -2  20   2       10.78       -4.55     32.46 o 
   0  20   2      393.11      364.41     38.64 o 
   2  20   2       53.10       91.36     26.75 o 
   4  20   2      217.08      201.35     32.01 o 
   6  20   2      272.38      192.27     43.28 o 
   8  20   2       11.76      -40.37     40.37 o 
  -7  21   2      247.43      235.86     41.07 o 
  -5  21   2     1212.76     1137.21     87.34 o 
  -3  21   2     1315.83     1134.20     59.04 o 
  -1  21   2      815.47      745.46     53.27 o 
   1  21   2      794.00      643.74     70.87 o 
   3  21   2      456.28      398.46     40.16 o 
   5  21   2      492.65      641.07     53.17 o 
   7  21   2      510.16      608.17     83.79 o 
  -6  22   2      163.20      103.44     60.27 o 
  -4  22   2        4.07      -33.26     33.26 o 
  -2  22   2        4.71        6.98     32.00 o 
   0  22   2       88.53       61.96     35.45 o 
   2  22   2       78.17      135.38     43.11 o 
   4  22   2       10.79       14.14     49.66 o 
   6  22   2        2.90      -38.60     38.60 o 
  -5  23   2      902.72      722.58     87.47 o 
  -3  23   2     1018.71      945.13    128.89 o 
  -1  23   2      267.10      175.43     40.66 o 
   1  23   2     1154.76     1066.16     60.27 o 
   3  23   2      608.14      510.75     50.00 o 
   5  23   2      397.33      459.70     75.55 o 
  -4  24   2      255.32      214.49     44.15 o 
  -2  24   2       43.23       39.80     36.76 o 
   0  24   2        2.05      -33.07     33.07 o 
   2  24   2        2.20        9.37     35.91 o 
   4  24   2      191.44      126.90     64.76 o 
  -3  25   2       83.08       71.63     40.24 o 
  -1  25   2      207.35      109.78     40.63 o 
   1  25   2      628.19      609.09     53.90 o 
   3  25   2     1356.18     1359.93     70.62 o 
  -2  26   2        1.16      -36.59     36.59 o 
   0  26   2      112.75      114.16     42.26 o 
 -13   1   3      514.42      659.57     44.83 o 
 -11   1   3      621.14      596.16     34.54 o 
  -9   1   3     9338.56     9534.16    172.69 o 
  -7   1   3     2649.67     2642.21     56.01 o 
  -5   1   3     3850.92     4289.21    106.00 o 
  -3   1   3    49481.96    46698.14    299.64 o 
  -1   1   3     3078.70     3048.13     85.91 o 
   1   1   3     1185.29     1093.50     41.92 o 
   3   1   3    41315.00    40833.54    731.98 o 
   5   1   3       31.83       25.55     12.25 o 
   7   1   3     8961.76     8209.55    130.94 o 
   9   1   3     1708.61     1598.03     46.50 o 
  11   1   3      744.00      785.73     51.36 o 
 -12   2   3        7.14        6.22     24.60 o 
 -10   2   3     1498.51     1388.37     40.02 o 
  -8   2   3      178.52      166.82     24.07 o 
  -6   2   3      129.88      214.68     20.00 o 
  -4   2   3    11529.03    12090.39    237.12 o 
  -2   2   3    24981.49    23633.07    724.95 o 
   0   2   3     1927.18     1302.27    160.91 o 
   2   2   3      100.39       88.71     10.78 o 
   4   2   3    14115.80    13563.19    252.97 o 
   6   2   3       10.54      -11.36     13.73 o 
   8   2   3      404.77      386.70     24.60 o 
  10   2   3       57.12       68.70     23.90 o 
  12   2   3      534.01      508.07     44.15 o 
 -11   3   3       76.13       72.75     22.66 o 
  -9   3   3     2700.27     2850.81    128.15 o 
  -7   3   3       34.17       48.86     19.32 o 
  -5   3   3      863.99     1065.02     69.54 o 
  -3   3   3    11244.01    10451.93    252.00 o 
  -1   3   3   177735.16   169262.36    783.74 o 
   1   3   3    62698.88    62321.09    506.76 o 
   3   3   3      458.00      380.96     18.18 o 
   5   3   3       71.63       63.17     11.50 o 
   7   3   3     6496.83     6190.07    145.50 o 
   9   3   3     1068.68      912.24     57.64 o 
  11   3   3     1718.37     1691.72    107.23 o 
 -12   4   3        3.05        8.68     22.59 o 
 -10   4   3     1051.07     1152.62     44.18 o 
  -8   4   3     5652.05     5833.55    193.52 o 
  -6   4   3     2441.30     2081.99     89.53 o 
  -4   4   3     6280.26     5591.05    153.04 o 
  -2   4   3      868.95      640.21     50.03 o 
   0   4   3     4475.60     5023.28    154.45 o 
   2   4   3    19205.65    18796.72    536.75 o 
   4   4   3      169.72      195.53     16.13 o 
   6   4   3     5986.97     5764.32    124.82 o 
   8   4   3      144.02      203.30     24.21 o 
  10   4   3        0.32      -16.53     22.43 o 
  12   4   3      368.35      339.65     42.67 o 
 -11   5   3      621.65      536.23     35.82 o 
  -9   5   3      856.62      734.82     36.85 o 
  -7   5   3     3678.80     3432.80     61.01 o 
  -5   5   3    21428.16    22665.61    419.12 o 
  -3   5   3    13258.55    13539.37    307.55 o 
  -1   5   3     1470.05     1465.34     68.15 o 
   1   5   3    37311.47    37455.26    413.16 o 
   3   5   3     5580.32     5724.00    153.70 o 
   5   5   3     6738.01     6287.51    208.98 o 
   7   5   3    10854.91    11167.27    499.37 o 
   9   5   3     2636.53     2936.60    176.49 o 
  11   5   3       47.59        6.76     25.50 o 
 -12   6   3        0.21       -4.20     27.21 o 
 -10   6   3       12.13       30.70     27.61 o 
  -8   6   3     2046.73     1998.06     58.45 o 
  -6   6   3     7254.52     6937.68    178.12 o 
  -4   6   3    20705.44    21807.56    111.58 o 
  -2   6   3    52281.07    58403.85    407.18 o 
   0   6   3    12812.84    14150.94    334.70 o 
   2   6   3     6216.49     6688.39     83.35 o 
   4   6   3     2791.17     2784.82     79.26 o 
   6   6   3     2416.87     2288.80     60.41 o 
   8   6   3      511.66      476.22     32.57 o 
  10   6   3      540.14      520.92     36.96 o 
  12   6   3      384.16      380.28     28.21 o 
 -11   7   3     1615.32     1473.06     95.95 o 
  -9   7   3     1137.68     1280.80     53.00 o 
  -7   7   3      549.02      591.57     41.45 o 
  -5   7   3      789.83      815.32     30.78 o 
  -3   7   3      539.71      634.68     26.85 o 
  -1   7   3    19844.67    20139.89    181.43 o 
   1   7   3      101.16      120.08     29.66 o 
   3   7   3    11075.13    11679.91    216.75 o 
   5   7   3    21288.98    20748.31    127.83 o 
   7   7   3      258.83      252.33     25.94 o 
   9   7   3     1260.60     1219.00     43.87 o 
  11   7   3      317.80      306.80     26.39 o 
 -12   8   3      272.67      310.06     41.80 o 
 -10   8   3       55.92       47.20     31.82 o 
  -8   8   3        4.24      -10.25     20.59 o 
  -6   8   3     1028.33     1144.13     38.20 o 
  -4   8   3     9453.68    10097.23    119.05 o 
  -2   8   3       43.09       30.44      9.45 o 
   0   8   3     2534.31     2837.93     46.85 o 
   2   8   3    32126.09    34948.86    453.12 o 
   4   8   3      350.45      365.32     23.49 o 
   6   8   3       38.94       33.39     18.00 o 
   8   8   3     1010.95      974.73     42.12 o 
  10   8   3      662.41      647.46     40.32 o 
 -11   9   3     1195.34     1108.45     54.10 o 
  -9   9   3        2.63       -8.17     28.89 o 
  -7   9   3      564.28      509.23     27.85 o 
  -5   9   3     4548.83     4813.33     82.31 o 
  -3   9   3      310.78      520.40     21.66 o 
  -1   9   3     8175.80     8106.71    219.47 o 
   1   9   3     7986.91     8826.34     71.72 o 
   3   9   3    11037.97    11949.86    197.26 o 
   5   9   3      594.46      537.27     22.84 o 
   7   9   3     5680.93     5461.56    124.04 o 
   9   9   3     3165.26     3003.84    295.51 o 
  11   9   3      468.43      439.49     61.63 o 
 -12  10   3      585.72      468.81     43.92 o 
 -10  10   3     1065.66      938.65     98.76 o 
  -8  10   3       60.55       55.62     19.97 o 
  -6  10   3     6843.83     6937.47    168.90 o 
  -4  10   3        5.41       34.69     13.30 o 
  -2  10   3     1872.95     2737.57     29.53 o 
   0  10   3     1482.06     1710.56     28.72 o 
   2  10   3      125.69      206.80     12.96 o 
   4  10   3     9665.23    10586.29    238.59 o 
   6  10   3     6196.86     5613.66     49.51 o 
   8  10   3        9.36      -14.21     14.21 o 
  10  10   3       33.47       42.80     17.53 o 
 -11  11   3      277.17      194.04     33.57 o 
  -9  11   3       43.68       15.64     28.38 o 
  -7  11   3      242.53      270.31     21.32 o 
  -5  11   3     3242.14     3191.82     67.18 o 
  -3  11   3     4994.84     5647.51     57.77 o 
  -1  11   3     3249.42     3687.29    102.53 o 
   1  11   3       81.69       40.70     14.59 o 
   3  11   3     1086.26     1040.00     41.04 o 
   5  11   3     9435.55    10161.92     87.39 o 
   7  11   3      389.53      351.01     27.39 o 
   9  11   3     1537.89     1359.08     49.92 o 
  11  11   3       18.14       -8.02     17.68 o 
 -10  12   3      448.98      507.23     44.37 o 
  -8  12   3      215.37      236.20     42.81 o 
  -6  12   3     3627.24     3697.44     80.90 o 
  -4  12   3       19.68       24.38     13.51 o 
  -2  12   3     3279.63     3777.22     77.59 o 
   0  12   3    20390.01    21067.04     93.54 o 
   2  12   3     1852.49     1807.53    100.99 o 
   4  12   3     2159.20     2337.56     62.25 o 
   6  12   3      712.14      831.80     36.90 o 
   8  12   3     1483.91     1511.92     48.43 o 
  10  12   3      987.00      744.46     91.47 o 
 -11  13   3       14.66        0.48     31.12 o 
  -9  13   3        1.10      -14.48     22.20 o 
  -7  13   3     1103.79     1065.49     34.56 o 
  -5  13   3     1421.14     1549.94     40.34 o 
  -3  13   3        4.12       12.02     12.81 o 
  -1  13   3      636.78      750.80     27.29 o 
   1  13   3     6318.15     6443.62    115.55 o 
   3  13   3       24.41       13.79     13.98 o 
   5  13   3        4.58        1.65     19.48 o 
   7  13   3       24.15       42.97     19.33 o 
   9  13   3      391.85      494.75     58.15 o 
 -10  14   3      434.26      379.46     43.17 o 
  -8  14   3      173.22      175.26     23.98 o 
  -6  14   3     1599.28     1647.24     40.08 o 
  -4  14   3       47.81       24.29     16.94 o 
  -2  14   3    12577.49    12183.75    340.42 o 
   0  14   3     6779.68     6650.51    127.89 o 
   2  14   3      766.71      783.01     44.70 o 
   4  14   3     5143.38     5308.03    109.25 o 
   6  14   3     2114.60     1940.61     54.03 o 
   8  14   3      220.27      285.17     72.93 o 
  10  14   3      438.32      421.20     48.75 o 
  -9  15   3      317.23      291.23     38.50 o 
  -7  15   3        1.84      -22.07     22.07 o 
  -5  15   3       28.66        9.57     19.63 o 
  -3  15   3     4458.73     4616.33    129.25 o 
  -1  15   3       41.38       63.20     19.98 o 
   1  15   3     1623.88     1679.17     46.09 o 
   3  15   3       14.76       32.89     19.86 o 
   5  15   3      392.09      387.40     46.67 o 
   7  15   3      845.05      926.91     72.40 o 
   9  15   3       33.76       19.44     36.00 o 
 -10  16   3      127.58      112.67     50.78 o 
  -8  16   3      612.73      676.20     42.00 o 
  -6  16   3     1404.89     1488.82     75.85 o 
  -4  16   3      771.36      820.61     40.83 o 
  -2  16   3     4653.21     4504.80    139.29 o 
   0  16   3     1225.31     1184.90     64.14 o 
   2  16   3      587.08      615.13     31.96 o 
   4  16   3     3521.10     4233.96    116.49 o 
   6  16   3     1188.15     1190.21     47.77 o 
   8  16   3      165.16      194.89     47.17 o 
  -9  17   3      810.04      772.01     63.64 o 
  -7  17   3       91.09      113.02     26.96 o 
  -5  17   3       66.64      113.09     22.27 o 
  -3  17   3     1693.23     1659.87     95.83 o 
  -1  17   3     1281.59     1308.15     44.27 o 
   1  17   3      170.73      249.95     26.20 o 
   3  17   3      266.97      317.32     25.82 o 
   5  17   3        4.48       13.16     26.17 o 
   7  17   3      858.46      766.14     44.59 o 
   9  17   3       20.49       43.60     38.07 o 
  -8  18   3      149.72      182.01     32.13 o 
  -6  18   3      845.97      696.56     47.72 o 
  -4  18   3     3338.18     3360.90    128.72 o 
  -2  18   3      740.22      664.08     37.35 o 
   0  18   3      144.06      120.89     23.09 o 
   2  18   3     1704.79     1708.08     54.62 o 
   4  18   3      100.08       61.65     23.01 o 
   6  18   3      908.59      871.03     60.02 o 
   8  18   3      652.45      777.30     48.97 o 
  -9  19   3      239.52      245.15     43.28 o 
  -7  19   3      165.03      157.38     33.87 o 
  -5  19   3      517.06      462.32     34.00 o 
  -3  19   3       16.47       -7.28     30.22 o 
  -1  19   3      778.80      720.26     33.96 o 
   1  19   3     1526.40     1465.26     41.56 o 
   3  19   3       13.46        8.60     22.54 o 
   5  19   3      111.22       90.84     30.37 o 
   7  19   3      923.65      893.99     49.57 o 
  -8  20   3      482.53      556.74     52.91 o 
  -6  20   3       40.14       33.35     31.89 o 
  -4  20   3     1008.14      977.94     85.03 o 
  -2  20   3     1395.02     1298.82     65.69 o 
   0  20   3      369.13      490.92     40.60 o 
   2  20   3     2708.97     2836.53     81.55 o 
   4  20   3      289.56      318.23     45.66 o 
   6  20   3     1848.81     2103.79    104.25 o 
  -7  21   3        5.17      -25.76     30.88 o 
  -5  21   3        0.45       22.30     34.58 o 
  -3  21   3       89.85       39.52     33.24 o 
  -1  21   3       95.70       66.64     32.34 o 
   1  21   3      325.32      389.83     34.65 o 
   3  21   3       12.39       -2.99     27.70 o 
   5  21   3       30.09       49.47     41.60 o 
   7  21   3       19.48      -41.29     41.29 o 
  -6  22   3      153.49      175.31     61.02 o 
  -4  22   3     1476.67     1512.84     94.89 o 
  -2  22   3      123.62       94.56     37.76 o 
   0  22   3       46.22      -23.14     37.50 o 
   2  22   3     3442.41     3517.67     85.17 o 
   4  22   3      150.85       82.89     41.21 o 
   6  22   3      438.30      471.15     55.89 o 
  -5  23   3      167.04      218.98     60.02 o 
  -3  23   3      598.15      660.00     57.35 o 
  -1  23   3      236.47      169.49     38.46 o 
   1  23   3       15.04       20.49     35.30 o 
   3  23   3       42.52       63.12     32.73 o 
   5  23   3        6.78      -33.35     39.18 o 
  -4  24   3      329.89      359.08     46.83 o 
  -2  24   3      865.30      937.63    181.05 o 
   0  24   3       36.25       17.63     36.74 o 
   2  24   3      802.44      735.65     58.82 o 
   4  24   3      586.96      660.26     58.33 o 
  -3  25   3      221.96      237.70     45.69 o 
  -1  25   3       89.90       47.56     37.18 o 
   1  25   3      368.24      351.60     47.60 o 
   3  25   3        0.66       15.76     50.60 o 
   0  26   3       83.79        6.58     37.51 o 
 -12   0   4      116.70       99.95     37.18 o 
 -10   0   4       61.02       83.12     31.41 o 
  -8   0   4    11985.82    14066.14    193.78 o 
  -6   0   4      884.83     1095.55     43.18 o 
  -4   0   4       39.52       16.47     20.59 o 
  -2   0   4     7435.64     7910.06     94.95 o 
   0   0   4   138550.09   124033.00    895.77 o 
   2   0   4     8464.77     7253.81    213.37 o 
   4   0   4     2924.95     2731.66     49.53 o 
   6   0   4     7589.13     8185.57    400.72 o 
   8   0   4     3825.84     3836.79    182.30 o 
  10   0   4      424.04      464.98     40.74 o 
  12   0   4      671.84      726.20     78.23 o 
 -11   1   4      143.94      135.25     24.90 o 
  -9   1   4      185.58      142.79     22.78 o 
  -7   1   4      609.91      709.75     35.48 o 
  -5   1   4     1318.39     1673.98     46.41 o 
  -3   1   4    25727.55    24314.40    199.27 o 
  -1   1   4    28563.82    27120.30    501.69 o 
   1   1   4    25251.33    22629.64    243.72 o 
   3   1   4     3933.54     4048.40     45.62 o 
   5   1   4     1954.79     2185.04     34.53 o 
   7   1   4     1910.06     1621.40     55.27 o 
   9   1   4       90.62       79.95     20.19 o 
  11   1   4      108.56       69.12     32.67 o 
 -12   2   4      163.47      201.35     27.95 o 
 -10   2   4      447.28      443.70     29.23 o 
  -8   2   4     3763.81     3400.64     49.84 o 
  -6   2   4       25.65       29.40     15.34 o 
  -4   2   4     2481.31     2510.40     36.84 o 
  -2   2   4   135864.02   122015.59    415.94 o 
   0   2   4     7997.92     6887.73    224.57 o 
   2   2   4      324.90      435.71     23.15 o 
   4   2   4     3054.45     3863.02     38.71 o 
   6   2   4    11196.23     9832.87    126.57 o 
   8   2   4     6206.62     5525.82     90.39 o 
  10   2   4        7.99       -2.77     23.06 o 
  12   2   4      757.53      879.93     57.29 o 
 -11   3   4        0.59       32.75     22.57 o 
  -9   3   4       56.61       40.50     20.27 o 
  -7   3   4      451.39      458.22     28.49 o 
  -5   3   4     5201.66     5056.72    195.26 o 
  -3   3   4     2378.55     2037.12    179.62 o 
  -1   3   4   112010.81   106448.84   1435.35 o 
   1   3   4    36982.43    35825.29    325.64 o 
   3   3   4    16159.42    16070.65    123.98 o 
   5   3   4    16515.74    16124.12    374.20 o 
   7   3   4      920.93      834.05     33.09 o 
   9   3   4      259.70      292.57     28.18 o 
  11   3   4       81.28       54.75     26.82 o 
 -12   4   4      336.98      305.40     33.99 o 
 -10   4   4      885.33      759.06     58.75 o 
  -8   4   4      119.77      148.41     25.14 o 
  -6   4   4     5975.63     6262.43    184.33 o 
  -4   4   4    13896.46    13638.92    237.54 o 
  -2   4   4     6378.94     6034.12    105.42 o 
   0   4   4     5676.96     5522.38     87.56 o 
   2   4   4    41869.20    41989.97    597.15 o 
   4   4   4       55.64       60.03     10.99 o 
   6   4   4     1661.42     1675.92     31.82 o 
   8   4   4     4553.02     4628.18     68.67 o 
  10   4   4      476.93      518.28     36.37 o 
  12   4   4       50.21       35.89     27.93 o 
 -11   5   4       60.74       89.86     28.11 o 
  -9   5   4     1202.72     1187.05     96.80 o 
  -7   5   4     4787.35     4889.72    266.65 o 
  -5   5   4     2942.09     3224.48    199.48 o 
  -3   5   4     5902.44     5736.30    110.53 o 
  -1   5   4    15865.49    14424.91    201.14 o 
   1   5   4       95.33      100.64     10.34 o 
   3   5   4     3644.90     3528.01     97.44 o 
   5   5   4      100.14      107.77     14.93 o 
   7   5   4     1482.17     1465.18     71.39 o 
   9   5   4       79.04       78.14     24.83 o 
  11   5   4        9.85      -25.02     25.02 o 
 -12   6   4      230.80      170.04     31.39 o 
 -10   6   4     2069.59     2100.48    147.02 o 
  -8   6   4        6.79      -13.30     30.94 o 
  -6   6   4     5065.70     4799.10    232.46 o 
  -4   6   4      207.53      165.20     14.47 o 
  -2   6   4     3349.04     4034.75     93.20 o 
   0   6   4    18814.12    19340.00    314.50 o 
   2   6   4    15829.04    15970.46    346.48 o 
   4   6   4    15513.01    15407.59     82.70 o 
   6   6   4     2877.50     2794.39     82.40 o 
   8   6   4        9.40        6.96     22.00 o 
  10   6   4      624.68      693.87     42.41 o 
 -11   7   4      623.65      693.02     48.85 o 
  -9   7   4      190.61      151.43     30.98 o 
  -7   7   4     3699.66     3788.71     71.94 o 
  -5   7   4      139.17       99.98     18.38 o 
  -3   7   4    26105.17    26421.01    155.91 o 
  -1   7   4     8449.61     7503.68     88.31 o 
   1   7   4      156.10      134.27     11.72 o 
   3   7   4     2222.65     2485.15     34.12 o 
   5   7   4      774.37      812.64     37.35 o 
   7   7   4        5.53        3.40     21.60 o 
   9   7   4      578.19      527.59     42.21 o 
  11   7   4      105.01      125.54     30.06 o 
 -12   8   4      311.90      326.56     33.67 o 
 -10   8   4      316.11      289.89     36.77 o 
  -8   8   4     1369.00     1485.20     55.09 o 
  -6   8   4     6548.41     6595.09    262.40 o 
  -4   8   4      784.07      661.49     28.53 o 
  -2   8   4     2828.69     2442.77    113.06 o 
   0   8   4    10882.87    10894.99    123.07 o 
   2   8   4     6582.19     6447.76    329.95 o 
   4   8   4     7668.14     7552.29    127.20 o 
   6   8   4     1946.17     1995.70     64.67 o 
   8   8   4      808.00      855.03     41.87 o 
  10   8   4     2892.28     2998.24    165.26 o 
 -11   9   4      280.45      293.67     32.12 o 
  -9   9   4       82.46       99.54     30.28 o 
  -7   9   4       44.42       28.28     26.11 o 
  -5   9   4      551.62      611.26     33.38 o 
  -3   9   4     1099.77     1134.27     37.74 o 
  -1   9   4      408.47      359.57     21.78 o 
   1   9   4     8937.76     9283.52     79.30 o 
   3   9   4     1562.95     1321.62     85.96 o 
   5   9   4     3067.84     2881.72     43.41 o 
   7   9   4      937.40      914.71     50.59 o 
   9   9   4      173.24      169.08     28.63 o 
  11   9   4       14.26       26.93     18.90 o 
 -12  10   4       53.75       51.29     30.44 o 
 -10  10   4      916.85      879.09     51.61 o 
  -8  10   4       86.16       81.78     21.34 o 
  -6  10   4     2195.14     2343.50     47.39 o 
  -4  10   4     1660.24     2233.66     34.24 o 
  -2  10   4     1357.94     1404.33    112.99 o 
   0  10   4    11382.12    11738.75    141.01 o 
   2  10   4     5011.01     5506.03    133.27 o 
   4  10   4     7976.86     8575.45    110.93 o 
   6  10   4     1426.81     1388.52    144.12 o 
   8  10   4       30.75       38.87     15.63 o 
  10  10   4     1780.23     1499.49    151.37 o 
 -11  11   4      642.19      632.16     49.44 o 
  -9  11   4      805.66      875.56     67.50 o 
  -7  11   4        8.17       -1.05     22.71 o 
  -5  11   4     2562.92     2622.14     57.79 o 
  -3  11   4      565.36      672.49     32.16 o 
  -1  11   4     7000.69     7431.23    164.68 o 
   1  11   4     6349.58     6671.16     93.46 o 
   3  11   4      278.00      244.47     15.09 o 
   5  11   4     4829.52     4947.52     54.48 o 
   7  11   4      274.83      256.65     17.92 o 
   9  11   4      227.32      184.84     33.07 o 
  11  11   4       78.68       23.47     18.44 o 
 -10  12   4      442.78      402.98     41.05 o 
  -8  12   4      420.00      538.54     34.87 o 
  -6  12   4     1265.94     1361.09     51.49 o 
  -4  12   4     1387.93     1638.81     32.80 o 
  -2  12   4      178.71      250.88     20.05 o 
   0  12   4      217.19      242.97     37.74 o 
   2  12   4     1209.31     1190.19     89.47 o 
   4  12   4     2227.56     2525.67     95.14 o 
   6  12   4     3597.66     3727.32     61.64 o 
   8  12   4      990.87      926.83     71.32 o 
  10  12   4      590.89      636.28     67.57 o 
 -11  13   4      408.89      336.58     52.16 o 
  -9  13   4      132.89      129.03     28.50 o 
  -7  13   4       69.53       35.81     17.73 o 
  -5  13   4     7861.72     8397.50    124.63 o 
  -3  13   4       41.34       50.46     19.13 o 
  -1  13   4     6091.34     5968.96    131.12 o 
   1  13   4     3566.41     3779.17     49.68 o 
   3  13   4       11.10        4.01     18.19 o 
   5  13   4     2165.98     2106.41     67.75 o 
   7  13   4      361.29      424.72     33.60 o 
   9  13   4     2137.43     2648.75     82.20 o 
 -10  14   4       37.37      -10.48     44.05 o 
  -8  14   4       30.83       20.29     31.11 o 
  -6  14   4      784.78      724.01     35.81 o 
  -4  14   4     3608.58     4404.52    113.44 o 
  -2  14   4      745.52      679.63     44.37 o 
   0  14   4        3.47       53.70     19.55 o 
   2  14   4     3057.49     3234.62     49.28 o 
   4  14   4      497.93      585.79     31.89 o 
   6  14   4      246.63      236.03     30.07 o 
   8  14   4     2090.21     2264.28     95.14 o 
  10  14   4      348.45      349.59     49.30 o 
  -9  15   4     1044.50     1068.41     59.77 o 
  -7  15   4      269.15      376.98     31.13 o 
  -5  15   4      180.66      178.76     21.25 o 
  -3  15   4      125.73      150.64     19.30 o 
  -1  15   4    15018.17    14492.27    263.50 o 
   1  15   4     3024.39     3108.24     49.72 o 
   3  15   4      581.80      684.75     34.01 o 
   5  15   4     5020.40     5512.54    236.50 o 
   7  15   4      290.14      222.98     30.62 o 
   9  15   4      271.67      301.21     44.56 o 
 -10  16   4      246.79      101.94     52.03 o 
  -8  16   4     1142.02     1270.38     61.71 o 
  -6  16   4      344.23      370.62     30.87 o 
  -4  16   4        1.04       23.93     18.45 o 
  -2  16   4     4967.14     4492.03     56.90 o 
   0  16   4     2062.23     1819.65     42.62 o 
   2  16   4      127.67      207.07     24.35 o 
   4  16   4      260.95      294.85     26.96 o 
   6  16   4      983.82      937.12     46.88 o 
   8  16   4      259.15      287.83     45.54 o 
  -9  17   4      156.38      122.84     39.50 o 
  -7  17   4      674.22      686.61     43.02 o 
  -5  17   4     2933.86     2849.39    129.22 o 
  -3  17   4      699.69      708.62     35.20 o 
  -1  17   4       50.62       10.51     20.43 o 
   1  17   4       12.60       -7.38     20.38 o 
   3  17   4     1672.52     1725.59     44.43 o 
   5  17   4      210.65      290.76     33.76 o 
   7  17   4      746.74      799.87     45.57 o 
   9  17   4      662.68      620.73     54.19 o 
  -8  18   4      457.23      543.28     41.32 o 
  -6  18   4       26.51        2.66     23.70 o 
  -4  18   4       13.68       13.93     23.67 o 
  -2  18   4     1476.37     1408.04     41.04 o 
   0  18   4       82.67       74.83     21.80 o 
   2  18   4     2760.84     2587.40     49.74 o 
   4  18   4       36.58       -3.51     28.04 o 
   6  18   4       40.92       14.47     28.03 o 
   8  18   4      356.96      275.22     44.62 o 
  -7  19   4      458.05      537.78     41.32 o 
  -5  19   4      236.14      285.08     32.44 o 
  -3  19   4     2532.91     2256.88    214.65 o 
  -1  19   4     1185.83     1103.70     38.68 o 
   1  19   4      568.77      629.39     34.17 o 
   3  19   4     1042.32     1064.15     39.89 o 
   5  19   4      177.91      174.01     31.76 o 
   7  19   4     1581.42     1742.41     75.50 o 
  -8  20   4       26.21       38.32     33.59 o 
  -6  20   4      112.90      111.92     56.02 o 
  -4  20   4       23.22      -11.40     30.04 o 
  -2  20   4     1123.58      956.91     54.45 o 
   0  20   4      116.60       98.07     21.82 o 
   2  20   4       96.40       57.87     32.36 o 
   4  20   4      229.02      179.45     33.11 o 
   6  20   4      282.21      282.43     36.64 o 
  -7  21   4      642.35      422.49     66.51 o 
  -5  21   4       61.68       73.18     35.49 o 
  -3  21   4     1150.53     1102.67     61.17 o 
  -1  21   4      427.26      384.60     42.02 o 
   1  21   4     2742.25     2803.50     97.99 o 
   3  21   4     3954.18     3797.57     73.09 o 
   5  21   4      131.96       94.59     63.32 o 
   7  21   4      355.50      434.53     57.40 o 
  -6  22   4       22.95        9.61     51.03 o 
  -4  22   4       41.31       31.39     34.64 o 
  -2  22   4      125.97      118.54     35.81 o 
   0  22   4        1.55      -44.67     44.67 o 
   2  22   4      225.30      208.43     34.22 o 
   4  22   4       97.18      101.92     44.47 o 
   6  22   4        0.56      -12.95     41.87 o 
  -5  23   4      117.81       24.96     53.03 o 
  -3  23   4     1603.89     1409.20     66.50 o 
  -1  23   4      130.26       96.77     38.28 o 
   1  23   4      844.55      782.07     70.37 o 
   3  23   4     1338.65     1341.52     54.58 o 
   5  23   4      222.81      273.44     49.19 o 
  -4  24   4       89.26       32.86     39.99 o 
  -2  24   4      226.55      324.98     51.78 o 
   0  24   4       41.68       -8.57     35.54 o 
   2  24   4      277.46      166.00     40.45 o 
   4  24   4       20.73       11.97     44.44 o 
  -3  25   4      128.63      103.65     39.79 o 
  -1  25   4       13.35      -35.35     35.35 o 
   1  25   4      634.81      440.93     49.90 o 
 -11   1   5       35.54       26.55     23.45 o 
  -9   1   5       84.73       38.86     21.57 o 
  -7   1   5     7144.93     6869.95    164.52 o 
  -5   1   5       26.89       30.45     18.25 o 
  -3   1   5     1681.78     1488.31    108.62 o 
  -1   1   5     2031.70     1742.29     26.65 o 
   1   1   5      474.42      363.96     18.95 o 
   3   1   5     6480.32     6079.35     61.45 o 
   5   1   5     3563.86     3760.81     87.35 o 
   7   1   5     8188.46     7954.88    169.64 o 
   9   1   5      241.49      258.03     23.24 o 
  11   1   5       26.78       15.51     24.22 o 
 -12   2   5       26.18       74.66     31.75 o 
 -10   2   5      723.92      847.41     43.48 o 
  -8   2   5      433.14      517.10     33.98 o 
  -6   2   5     1175.69     1368.14     38.63 o 
  -4   2   5     1472.47     1386.53    186.35 o 
  -2   2   5     2474.65     1868.68     32.15 o 
   0   2   5    49616.80    45425.79    604.21 o 
   2   2   5       43.98       56.07     11.37 o 
   4   2   5     9576.49     8772.98    241.93 o 
   6   2   5      233.53      271.92     21.32 o 
   8   2   5     1003.32     1030.61     35.56 o 
  10   2   5      234.38      198.48     28.89 o 
 -11   3   5       13.31       -8.56     25.76 o 
  -9   3   5      965.29      941.16     43.74 o 
  -7   3   5     2539.57     2389.59     49.82 o 
  -5   3   5     1661.13     1681.60     54.71 o 
  -3   3   5    17271.06    16891.97    178.19 o 
  -1   3   5      906.65      682.48     47.42 o 
   1   3   5     2802.87     3122.35     37.41 o 
   3   3   5     5432.71     4480.81     89.20 o 
   5   3   5     5342.57     4816.81     70.17 o 
   7   3   5     8053.33     7988.49    189.59 o 
   9   3   5     1442.38     1519.00     47.80 o 
  11   3   5       86.60       76.93     27.12 o 
 -12   4   5      276.68      285.12     35.91 o 
 -10   4   5      353.84      403.43     35.24 o 
  -8   4   5      232.08      319.43     30.22 o 
  -6   4   5      187.09      170.91     22.24 o 
  -4   4   5      347.22      369.42     47.98 o 
  -2   4   5      146.05      125.13     14.58 o 
   0   4   5        2.58       22.96     12.68 o 
   2   4   5    19082.14    18412.47    206.05 o 
   4   4   5      469.72      512.49     21.40 o 
   6   4   5     3318.80     3278.03     78.32 o 
   8   4   5      958.16      967.55     41.10 o 
  10   4   5        1.71       14.96     24.56 o 
 -11   5   5      220.75      257.73     32.80 o 
  -9   5   5     1808.13     1836.20    165.05 o 
  -7   5   5        7.36      -19.71     19.71 o 
  -5   5   5     3733.83     3854.36     70.64 o 
  -3   5   5    11594.30    10905.11    260.94 o 
  -1   5   5     2203.06     2070.75     76.62 o 
   1   5   5    14308.99    14884.07    257.92 o 
   3   5   5    26396.83    25612.66    210.66 o 
   5   5   5     1078.84     1276.19     59.11 o 
   7   5   5      547.21      657.41     43.84 o 
   9   5   5     1796.18     1741.95     95.39 o 
  11   5   5      868.62      767.11     43.60 o 
 -12   6   5       35.66       11.51     28.16 o 
 -10   6   5      646.95      717.76     40.72 o 
  -8   6   5     4485.54     4083.99     63.04 o 
  -6   6   5     1656.06     1608.16     46.63 o 
  -4   6   5     1307.86     1229.25     26.52 o 
  -2   6   5     2658.73     2242.25     84.22 o 
   0   6   5      485.64      414.68     17.51 o 
   2   6   5      373.15      386.55     26.35 o 
   4   6   5      353.99      374.24     20.64 o 
   6   6   5     1953.82     1736.53    100.98 o 
   8   6   5     2943.33     3161.78    139.72 o 
  10   6   5        9.42        3.37     24.45 o 
 -11   7   5      190.10      176.18     30.59 o 
  -9   7   5      539.52      516.01     34.78 o 
  -7   7   5      294.45      374.90     28.45 o 
  -5   7   5     3541.78     3527.29    131.18 o 
  -3   7   5      218.47      213.80     17.75 o 
  -1   7   5     6175.97     5285.04    179.70 o 
   1   7   5     4519.86     4332.17     54.10 o 
   3   7   5     3448.90     3334.99    108.92 o 
   5   7   5    11692.31    10835.26    182.76 o 
   7   7   5       43.83       38.03     21.92 o 
   9   7   5      279.25      234.04     29.72 o 
  11   7   5     1066.09     1080.48     49.34 o 
 -12   8   5      132.44      100.39     29.78 o 
 -10   8   5        7.41      -28.41     28.41 o 
  -8   8   5        2.28        9.97     21.89 o 
  -6   8   5      841.66      709.33     42.47 o 
  -4   8   5     2733.56     2752.91     66.07 o 
  -2   8   5     1537.33     1420.14     71.36 o 
   0   8   5       75.85      134.99     20.27 o 
   2   8   5     7823.23     7893.55    119.57 o 
   4   8   5      901.37      862.82     30.07 o 
   6   8   5       86.92       84.87     19.73 o 
   8   8   5     1192.20     1366.56     70.38 o 
  10   8   5      125.35      125.61     30.16 o 
 -11   9   5      125.92      136.53     29.64 o 
  -9   9   5      168.53      189.55     27.51 o 
  -7   9   5       42.15       44.66     20.35 o 
  -5   9   5    11740.43    11554.63     91.67 o 
  -3   9   5      140.51       93.01     15.71 o 
  -1   9   5        8.66       24.43     18.00 o 
   1   9   5    10309.21    10427.36    235.03 o 
   3   9   5       17.96       33.35     14.21 o 
   5   9   5    12498.23    11903.82     81.15 o 
   7   9   5      278.61      249.01     27.04 o 
   9   9   5      603.11      674.80     41.30 o 
  11   9   5      707.99      627.39     54.30 o 
 -10  10   5     1350.98     1462.36     55.47 o 
  -8  10   5      527.05      509.50     28.97 o 
  -6  10   5     2658.04     2817.42     84.94 o 
  -4  10   5      358.17      416.00     35.07 o 
  -2  10   5     2157.76     2162.47     58.59 o 
   0  10   5     8043.10     8022.77     91.53 o 
   2  10   5       35.70       20.55      9.62 o 
   4  10   5      227.35      274.21     21.24 o 
   6  10   5       27.80       23.49     20.46 o 
   8  10   5      164.89      114.39     36.08 o 
  10  10   5      546.44      465.71     38.33 o 
 -11  11   5       37.17      -11.48     41.55 o 
  -9  11   5      774.17     1127.37     66.56 o 
  -7  11   5     1223.55     1316.45     43.36 o 
  -5  11   5      525.05      576.89     41.90 o 
  -3  11   5      508.19      604.98     38.86 o 
  -1  11   5     7538.79     7873.68    257.50 o 
   1  11   5    17413.42    18639.24    394.49 o 
   3  11   5     1814.36     1866.00     31.08 o 
   5  11   5     4605.23     4591.02     70.91 o 
   7  11   5      401.25      416.58     41.36 o 
   9  11   5      439.87      381.99     65.00 o 
 -10  12   5      913.20      853.72     74.24 o 
  -8  12   5       30.26        4.79     25.17 o 
  -6  12   5     2195.13     2130.34     78.65 o 
  -4  12   5     3129.15     3382.98     93.25 o 
  -2  12   5      127.13      137.58     24.44 o 
   0  12   5     1775.53     1582.32     66.64 o 
   2  12   5      116.87      142.11     26.59 o 
   4  12   5     2463.24     2993.57     48.54 o 
   6  12   5      971.44      933.06     45.99 o 
   8  12   5       14.06       45.83     35.66 o 
  10  12   5     1109.87     1288.39     67.30 o 
 -11  13   5       52.45       11.23     43.92 o 
  -9  13   5       18.17       -5.02     29.54 o 
  -7  13   5      646.93      636.85     47.82 o 
  -5  13   5     3608.43     3973.85     80.06 o 
  -3  13   5     3371.41     3854.79    109.50 o 
  -1  13   5     1126.68     1145.13     63.22 o 
   1  13   5     1332.43     1469.11     46.77 o 
   3  13   5     2203.11     2221.79     44.91 o 
   5  13   5     1293.64     1368.13     55.42 o 
   7  13   5      428.17      476.63     62.79 o 
   9  13   5     1115.89     1259.34     67.49 o 
 -10  14   5      796.23      761.38     72.87 o 
  -8  14   5       45.59       23.21     30.79 o 
  -6  14   5      509.43      588.25     47.91 o 
  -4  14   5       61.27       65.32     27.06 o 
  -2  14   5     3203.47     3391.73    132.01 o 
   0  14   5    19443.74    18792.47    229.65 o 
   2  14   5        7.56      -10.64     19.58 o 
   4  14   5      323.03      447.57     30.00 o 
   6  14   5     4423.84     4310.69    153.54 o 
   8  14   5      110.27      135.84     50.35 o 
  -9  15   5       36.81        8.14     32.15 o 
  -7  15   5      691.37      632.36     51.26 o 
  -5  15   5       22.11       21.27     21.95 o 
  -3  15   5     2672.36     2701.20     57.18 o 
  -1  15   5        6.85      -15.25     24.95 o 
   1  15   5        9.41       37.13     21.24 o 
   3  15   5      987.31     1171.87     38.77 o 
   5  15   5      210.62      221.80     31.12 o 
   7  15   5     1150.72     1102.39     82.11 o 
   9  15   5      202.87      248.20     45.80 o 
 -10  16   5      350.57      327.66     63.01 o 
  -8  16   5      145.97      192.65     39.84 o 
  -6  16   5      871.58      944.03     53.81 o 
  -4  16   5       33.52       26.75     18.55 o 
  -2  16   5     3706.35     3449.81     55.15 o 
   0  16   5     4136.51     4342.08    102.62 o 
   2  16   5      311.30      231.22     24.90 o 
   4  16   5     1040.22     1026.56     39.57 o 
   6  16   5     1854.66     2047.91    160.42 o 
   8  16   5      100.55      140.30     41.55 o 
  -9  17   5       30.41       29.47     36.11 o 
  -7  17   5      569.82      577.16     48.57 o 
  -5  17   5      774.76      753.65     36.97 o 
  -3  17   5      550.58      531.54     38.87 o 
  -1  17   5      363.98      332.84     26.55 o 
   1  17   5        3.90       16.85     21.22 o 
   3  17   5      680.20      665.31     34.81 o 
   5  17   5       35.07       38.63     29.32 o 
   7  17   5      502.50      560.31     42.82 o 
  -8  18   5      152.67      116.62     50.16 o 
  -6  18   5      796.11      896.78     57.73 o 
  -4  18   5      860.21      891.18     56.78 o 
  -2  18   5     1769.40     1517.45     44.72 o 
   0  18   5     1388.78     1310.13     60.84 o 
   2  18   5      731.28      778.78     36.79 o 
   4  18   5      837.04      933.06     49.42 o 
   6  18   5     1084.55     1144.22     54.88 o 
   8  18   5     1899.43     2129.11     79.55 o 
  -7  19   5      330.73      383.30     45.68 o 
  -5  19   5       32.44        8.28     25.66 o 
  -3  19   5      866.93      599.68     47.08 o 
  -1  19   5      239.50      247.10     24.94 o 
   1  19   5      250.70      270.57     26.14 o 
   3  19   5       68.48      103.75     24.70 o 
   5  19   5      365.35      347.55     37.83 o 
   7  19   5      250.71      301.41     38.57 o 
  -8  20   5      379.04      336.27     63.64 o 
  -6  20   5      525.64      489.06     77.30 o 
  -4  20   5      230.08      220.46     30.81 o 
  -2  20   5     2737.33     2335.33    188.10 o 
   0  20   5      468.65      430.90     30.12 o 
   2  20   5     3734.60     3546.06     68.28 o 
   4  20   5      218.65      207.31     35.45 o 
   6  20   5       70.66       86.54     45.28 o 
  -7  21   5       11.75      -44.92     44.92 o 
  -5  21   5      152.46      125.02     37.58 o 
  -3  21   5      107.57       82.47     35.25 o 
  -1  21   5      457.71      396.44     34.80 o 
   1  21   5       39.26       58.88     28.12 o 
   3  21   5        3.63       19.67     30.15 o 
   5  21   5      120.03      187.43     46.63 o 
  -6  22   5      380.68      294.22     66.51 o 
  -4  22   5      323.75      303.56     41.77 o 
  -2  22   5     1002.75      874.24     55.16 o 
   0  22   5       74.48       60.82     28.80 o 
   2  22   5     2637.21     2746.57     65.65 o 
   4  22   5      412.17      581.25     57.94 o 
  -5  23   5       36.02       14.31     41.36 o 
  -3  23   5      168.69      115.73     38.42 o 
  -1  23   5        0.91      -18.59     33.16 o 
   1  23   5      206.35      185.63     32.98 o 
   3  23   5        0.64      -20.18     30.18 o 
  -4  24   5      147.91       97.04     39.66 o 
  -2  24   5      599.40      467.02     69.38 o 
   0  24   5      393.19      341.63     48.41 o 
   2  24   5      378.39      275.26     36.95 o 
  -3  25   5      135.08      168.33     49.72 o 
  -1  25   5        2.95      -39.10     39.10 o 
   1  25   5       18.09       -9.16     36.52 o 
 -12   0   6      193.16      390.92     66.01 o 
 -10   0   6      700.61      913.24     72.99 o 
  -8   0   6      187.90      191.91     50.28 o 
  -6   0   6     6659.02     6397.15    117.79 o 
  -4   0   6     2900.55     2633.28     73.74 o 
  -2   0   6    26044.49    26108.75    151.35 o 
   0   0   6     2892.07     2524.31     44.08 o 
   2   0   6     4123.55     3086.14    135.69 o 
   4   0   6     4309.92     4141.52    405.58 o 
   6   0   6      733.60      802.36     55.34 o 
   8   0   6     6490.75     6481.40     96.58 o 
  10   0   6      816.12      784.61     48.52 o 
 -11   1   6       13.87       15.55     33.72 o 
  -9   1   6      212.23      253.22     36.87 o 
  -7   1   6     1078.84     1070.15     49.62 o 
  -5   1   6     6604.81     5889.75    355.92 o 
  -3   1   6     2851.30     2241.97     84.72 o 
  -1   1   6     1020.96      852.26     25.60 o 
   1   1   6     3812.34     3523.12    103.75 o 
   3   1   6     2622.64     2564.69     76.63 o 
   5   1   6     4956.05     4443.17    117.32 o 
   7   1   6      409.89      475.58     26.34 o 
   9   1   6       19.09       36.23     19.14 o 
  11   1   6      201.71      149.44     29.12 o 
 -12   2   6       37.42       37.20     38.02 o 
 -10   2   6     1580.93     1670.93     52.35 o 
  -8   2   6     3315.01     3355.64    238.20 o 
  -6   2   6     8544.56     8290.08    131.95 o 
  -4   2   6      635.85      614.64     82.48 o 
  -2   2   6    12680.81    12079.38    247.67 o 
   0   2   6     8138.35     7305.79    148.64 o 
   2   2   6     4637.63     4485.54    101.65 o 
   4   2   6     7506.89     6666.17     93.04 o 
   6   2   6     4335.41     4288.89    159.68 o 
   8   2   6     4453.04     4286.94    148.42 o 
  10   2   6       72.96       68.94     26.54 o 
 -11   3   6      147.94      175.23     32.38 o 
  -9   3   6       53.13       83.76     29.79 o 
  -7   3   6     1044.83      964.56     48.53 o 
  -5   3   6     1650.31     1818.99     47.44 o 
  -3   3   6     4700.85     4352.23    186.76 o 
  -1   3   6     3973.43     4104.65    149.09 o 
   1   3   6     4660.09     4732.36     75.72 o 
   3   3   6    14439.52    12867.94    447.26 o 
   5   3   6       25.51       36.10     15.65 o 
   7   3   6      552.65      586.39     30.40 o 
   9   3   6     1293.34     1344.05     47.11 o 
  11   3   6       87.73       76.55     28.35 o 
 -12   4   6       24.66       30.42     30.46 o 
 -10   4   6      700.78      617.12     39.04 o 
  -8   4   6     1415.70     1512.46     69.95 o 
  -6   4   6      974.86     1132.34     69.50 o 
  -4   4   6      946.64      965.22     31.26 o 
  -2   4   6    15468.26    14525.75    501.69 o 
   0   4   6     4586.56     4314.48    111.07 o 
   2   4   6    14019.92    13204.46    242.27 o 
   4   4   6    18748.50    17975.30    241.71 o 
   6   4   6     1060.45     1009.02     54.16 o 
   8   4   6     1292.76     1347.58     58.79 o 
  10   4   6     1281.93     1264.92     48.48 o 
 -11   5   6      253.62      295.19     34.05 o 
  -9   5   6      349.88      445.38     34.14 o 
  -7   5   6     2366.08     2302.75     95.61 o 
  -5   5   6     2945.28     3166.71    113.42 o 
  -3   5   6      753.11      641.56     42.55 o 
  -1   5   6     6484.27     5174.53     89.04 o 
   1   5   6     4362.13     4637.44     86.82 o 
   3   5   6      232.73      202.65     18.15 o 
   5   5   6      677.37      709.57     35.62 o 
   7   5   6      479.11      412.94     30.90 o 
   9   5   6     1916.64     2040.25     95.06 o 
  11   5   6       21.22       28.46     31.00 o 
 -12   6   6        0.73      -26.27     26.27 o 
 -10   6   6      204.63      214.31     30.11 o 
  -8   6   6      579.03      554.35    100.77 o 
  -6   6   6      562.67      512.35     72.14 o 
  -4   6   6     3040.65     2736.99    186.26 o 
  -2   6   6     6135.67     5747.54    102.59 o 
   0   6   6    27132.81    26348.09    247.29 o 
   2   6   6     4049.22     3844.78     67.34 o 
   4   6   6       46.64       41.06     13.58 o 
   6   6   6      490.69      476.99     31.88 o 
   8   6   6      763.07      732.06     48.35 o 
  10   6   6     1496.68     1565.44     93.29 o 
 -11   7   6      187.57      152.80     30.19 o 
  -9   7   6        0.62        0.51     23.65 o 
  -7   7   6     6066.10     6482.99    116.64 o 
  -5   7   6     4131.82     3956.28     95.17 o 
  -3   7   6     3065.52     3069.25     43.82 o 
  -1   7   6      680.55      713.05     26.25 o 
   1   7   6     5096.14     5123.01    103.52 o 
   3   7   6    10975.11    10863.14    235.89 o 
   5   7   6     5434.52     4949.20    105.84 o 
   7   7   6      131.68      163.19     25.26 o 
   9   7   6       35.85       19.95     23.50 o 
  11   7   6        0.69      -26.74     26.74 o 
 -12   8   6        0.53        9.72     29.78 o 
 -10   8   6      153.50      161.97     30.43 o 
  -8   8   6      304.73      333.41     30.40 o 
  -6   8   6       66.12       93.35     20.05 o 
  -4   8   6     6239.78     6065.52    184.13 o 
  -2   8   6     4127.01     3816.96    127.39 o 
   0   8   6    11687.22    12266.39    114.14 o 
   2   8   6     6526.53     5841.66    107.92 o 
   4   8   6      272.15      221.79     19.76 o 
   6   8   6     4517.99     4713.14    193.44 o 
   8   8   6     1518.96     1702.26     50.96 o 
  10   8   6      503.92      537.96     39.13 o 
 -11   9   6       12.95       28.36     27.17 o 
  -9   9   6       24.44       18.69     24.70 o 
  -7   9   6     1348.98     1388.06     68.46 o 
  -5   9   6       16.76       26.67     16.84 o 
  -3   9   6     9836.02    10225.14    444.16 o 
  -1   9   6     6015.97     5920.93    147.74 o 
   1   9   6     3042.71     3093.01     54.86 o 
   3   9   6       51.26       38.11     16.06 o 
   5   9   6     1905.65     1789.03     86.54 o 
   7   9   6     1356.76     1393.81     44.58 o 
   9   9   6      972.11      943.82     77.49 o 
 -10  10   6      257.43      351.18     36.79 o 
  -8  10   6      684.43      787.79     36.46 o 
  -6  10   6      462.81      456.39     26.25 o 
  -4  10   6     4102.73     4015.45    121.66 o 
  -2  10   6     1379.35     1242.24     42.11 o 
   0  10   6     4787.33     4469.81     60.05 o 
   2  10   6     6010.93     5598.88     71.03 o 
   4  10   6     1231.70     1417.07     47.88 o 
   6  10   6       30.73       -2.46     24.18 o 
   8  10   6      178.07      212.23     40.34 o 
  10  10   6      606.57      605.25     65.57 o 
 -11  11   6       69.98       58.64     47.66 o 
  -9  11   6      896.28     1064.50     82.60 o 
  -7  11   6        9.66        3.90     40.30 o 
  -5  11   6        2.94      -30.13     30.13 o 
  -3  11   6     8077.54     8201.03    348.25 o 
  -1  11   6     5250.80     5169.31     68.05 o 
   1  11   6      812.85      843.69     42.98 o 
   3  11   6       45.29       57.45     25.19 o 
   5  11   6     4098.53     4297.94     87.73 o 
   7  11   6      752.30      826.42     55.57 o 
   9  11   6       55.43       51.20     39.82 o 
 -10  12   6      171.58       79.36     45.17 o 
  -8  12   6     1448.45     1620.06    134.01 o 
  -6  12   6      169.01      188.98     38.31 o 
  -4  12   6      803.23     1096.02    105.00 o 
  -2  12   6     2446.08     2415.25     53.85 o 
   0  12   6     2724.59     2438.49     53.40 o 
   2  12   6        5.86       32.88     25.18 o 
   4  12   6     1160.82     1097.27     57.38 o 
   6  12   6      106.50       71.69     26.95 o 
   8  12   6      307.87      393.71     46.49 o 
  10  12   6      267.88      278.68     48.42 o 
 -11  13   6       32.31      -41.68     41.68 o 
  -9  13   6      767.40      805.10     53.25 o 
  -7  13   6        4.46        0.24     34.63 o 
  -5  13   6     2257.61     2368.73    115.85 o 
  -3  13   6     3397.70     3769.70     75.62 o 
  -1  13   6      181.62      121.64     34.77 o 
   1  13   6     4559.82     4572.94     69.61 o 
   3  13   6     2215.59     2410.04     59.91 o 
   5  13   6     2069.81     2362.96     61.12 o 
   7  13   6      822.56      719.87    151.23 o 
   9  13   6       85.66      118.66     39.48 o 
 -10  14   6      214.33      140.00     55.28 o 
  -8  14   6      192.99      135.51     48.41 o 
  -6  14   6      427.20      466.71     47.60 o 
  -4  14   6      706.75      685.26     45.71 o 
  -2  14   6       20.55       44.64     27.46 o 
   0  14   6      759.88      681.59    127.89 o 
   2  14   6      270.13      343.81     34.03 o 
   4  14   6     3893.79     4151.48     56.73 o 
   6  14   6       40.54       95.60     30.09 o 
   8  14   6      338.89      323.95     46.18 o 
  -9  15   6      268.60      282.26     38.71 o 
  -7  15   6      146.87      142.02     39.77 o 
  -5  15   6     1281.28     1419.11     62.42 o 
  -3  15   6     1887.46     2072.17    101.61 o 
  -1  15   6     2150.10     2308.52     58.43 o 
   1  15   6     4421.11     4027.63    115.20 o 
   3  15   6      347.37      435.62     28.02 o 
   5  15   6      335.91      449.88     37.57 o 
   7  15   6     2347.43     2354.52    177.99 o 
   9  15   6       96.23       66.51     56.65 o 
  -8  16   6        5.15        7.52     32.35 o 
  -6  16   6       98.45      132.08     30.59 o 
  -4  16   6     1662.16     1674.79     68.43 o 
  -2  16   6      793.61      838.34     44.77 o 
   0  16   6     1183.22     1031.92     47.41 o 
   2  16   6      358.97      487.98     29.66 o 
   4  16   6      317.13      373.40     36.86 o 
   6  16   6      309.82      320.52     36.58 o 
   8  16   6      611.28      670.22     57.48 o 
  -9  17   6        3.39      -31.06     31.06 o 
  -7  17   6      467.25      375.44     43.26 o 
  -5  17   6      551.57      602.74     61.01 o 
  -3  17   6     1099.77     1121.78     73.63 o 
  -1  17   6      165.00      177.98     24.67 o 
   1  17   6       24.53       59.39     22.98 o 
   3  17   6     1387.95     1493.01     68.38 o 
   5  17   6     2040.84     1900.24     91.06 o 
   7  17   6      739.46      783.99     79.58 o 
  -8  18   6       28.64        7.87     34.09 o 
  -6  18   6      543.08      529.73     53.65 o 
  -4  18   6       49.27       41.60     23.56 o 
  -2  18   6       97.13      113.73     24.91 o 
   0  18   6       23.72       64.47     22.25 o 
   2  18   6      182.92      179.20     25.80 o 
   4  18   6      139.51       87.41     33.38 o 
   6  18   6       16.21        6.90     30.79 o 
   8  18   6      138.97      209.62     65.01 o 
  -7  19   6     1106.59     1110.92    161.90 o 
  -5  19   6       21.21       26.89     26.20 o 
  -3  19   6      284.50      205.40     26.76 o 
  -1  19   6      995.20      914.66     37.34 o 
   1  19   6      181.72      188.24     25.96 o 
   3  19   6     1189.35     1270.06     42.73 o 
   5  19   6     1127.63     1057.77     52.74 o 
   7  19   6      536.85      540.62     44.09 o 
  -6  20   6        3.22       -2.25     34.48 o 
  -4  20   6       84.42       99.19     29.06 o 
  -2  20   6      739.96      618.90     55.74 o 
   0  20   6       67.35       81.30     23.49 o 
   2  20   6        5.06       20.70     28.13 o 
   4  20   6       62.84       51.37     33.17 o 
   6  20   6       11.51      -13.42     32.79 o 
  -7  21   6      394.89      289.61     60.27 o 
  -5  21   6      156.88      112.42     29.21 o 
  -3  21   6      728.41      571.73     59.76 o 
  -1  21   6      611.41      597.52     34.35 o 
   1  21   6      254.13      232.36     34.22 o 
   3  21   6     1189.29     1160.02     53.98 o 
   5  21   6      420.80      449.65     43.02 o 
  -6  22   6       75.09       18.84     46.17 o 
  -4  22   6        0.09        3.67     34.50 o 
  -2  22   6      131.12      127.79     37.18 o 
   0  22   6       50.50       77.29     28.45 o 
   2  22   6        2.29      -27.93     27.93 o 
   4  22   6        0.06      -10.43     42.21 o 
  -5  23   6       90.18      116.52     60.89 o 
  -3  23   6      213.70      144.91     39.75 o 
  -1  23   6      157.57      169.91     40.80 o 
   1  23   6      512.18      508.54     39.51 o 
   3  23   6      803.81      828.85     80.73 o 
  -4  24   6       95.10       68.15     40.34 o 
  -2  24   6       10.68      -20.86     36.81 o 
   0  24   6       51.79       52.62     38.35 o 
   2  24   6        1.77      -31.59     31.59 o 
  -1  25   6       81.65       25.46     38.77 o 
 -11   1   7     3520.68     3565.08     88.30 o 
  -9   1   7      268.11      321.73     40.80 o 
  -7   1   7     1052.78      893.19     57.15 o 
  -5   1   7     2261.01     1913.50    168.88 o 
  -3   1   7     1182.23     1167.90     33.68 o 
  -1   1   7    12568.93    11299.11    325.22 o 
   1   1   7     1434.35     1207.58     35.50 o 
   3   1   7     1510.64     1196.48     36.16 o 
   5   1   7     5773.88     5399.58    153.37 o 
   7   1   7     3398.76     3089.15     48.35 o 
   9   1   7     1698.24     1992.07     67.09 o 
  11   1   7        7.95       38.18     34.54 o 
 -12   2   7      171.92      158.03     44.36 o 
 -10   2   7       59.13       69.10     34.62 o 
  -8   2   7      288.36      334.68     38.16 o 
  -6   2   7      848.73      769.22     80.67 o 
  -4   2   7    24839.92    23885.33    344.38 o 
  -2   2   7      458.17      427.96     30.92 o 
   0   2   7    14842.62    12490.22    119.14 o 
   2   2   7     2093.51     1868.96     40.02 o 
   4   2   7    10292.73     9661.70    189.31 o 
   6   2   7      322.49      394.98     29.70 o 
   8   2   7      120.71      138.89     25.63 o 
  10   2   7       52.03       -1.65     24.98 o 
 -11   3   7     1088.18     1143.31     63.39 o 
  -9   3   7      168.77      254.78     37.45 o 
  -7   3   7     4560.34     5109.92    329.72 o 
  -5   3   7      138.55      170.81     33.56 o 
  -3   3   7      111.70      122.54     18.39 o 
  -1   3   7    11320.86     9445.13    119.91 o 
   1   3   7     3381.82     2724.26     34.30 o 
   3   3   7     2414.98     1894.39     74.93 o 
   5   3   7     5442.91     5127.06    137.16 o 
   7   3   7      953.67     1010.86     40.64 o 
   9   3   7      172.06      180.21     28.75 o 
  11   3   7       70.95       45.46     28.66 o 
 -12   4   7       90.55       25.16     47.10 o 
 -10   4   7       18.07      -14.09     32.17 o 
  -8   4   7      336.85      472.04     82.66 o 
  -6   4   7     4213.94     3861.09     84.29 o 
  -4   4   7     1016.53     1141.45     35.67 o 
  -2   4   7        8.93       23.80     15.90 o 
   0   4   7      908.57      949.28     24.27 o 
   2   4   7     4557.24     4292.30     93.42 o 
   4   4   7     8519.33     7869.54    206.97 o 
   6   4   7      631.52      656.12     42.58 o 
   8   4   7      352.94      330.92     30.86 o 
  10   4   7      355.96      440.99     36.31 o 
 -11   5   7       20.78       22.45     35.52 o 
  -9   5   7      231.05      220.80     41.11 o 
  -7   5   7     1791.13     1893.12     60.96 o 
  -5   5   7      951.06      874.36     34.83 o 
  -3   5   7    22450.81    21213.29    157.16 o 
  -1   5   7     5029.44     4518.99    179.57 o 
   1   5   7       47.44       83.13     14.03 o 
   3   5   7     1307.38     1069.78     54.89 o 
   5   5   7     2374.32     2438.08     70.98 o 
   7   5   7      528.29      491.88     32.19 o 
   9   5   7      302.34      268.33     39.51 o 
  11   5   7      966.37     1009.97     49.34 o 
 -12   6   7      198.15      132.76     38.97 o 
 -10   6   7      176.69      248.37     84.97 o 
  -8   6   7       39.43       11.51     28.63 o 
  -6   6   7     3601.34     3312.63     56.69 o 
  -4   6   7      214.16      208.78     21.71 o 
  -2   6   7     3961.85     4350.24     98.01 o 
   0   6   7     8720.03     8372.98    107.73 o 
   2   6   7     2015.95     2019.91     75.15 o 
   4   6   7     2779.38     2652.98     63.41 o 
   6   6   7     2114.23     2153.66     50.10 o 
   8   6   7       41.21       47.23     25.76 o 
  10   6   7        9.69        1.07     25.75 o 
 -11   7   7       99.47       53.63     32.15 o 
  -9   7   7      866.67     1019.48     59.13 o 
  -7   7   7        6.12       17.32     23.08 o 
  -5   7   7      251.88      244.04     45.21 o 
  -3   7   7    20010.88    20775.01    243.85 o 
  -1   7   7     1536.26     1261.78     32.28 o 
   1   7   7    11706.21    11819.72    358.90 o 
   3   7   7      227.68      240.48     21.39 o 
   5   7   7      123.76      161.04     24.14 o 
   7   7   7     3966.04     4168.33    116.15 o 
   9   7   7      499.03      493.65     37.50 o 
 -10   8   7      135.46      142.51     30.40 o 
  -8   8   7       27.57       57.48     21.63 o 
  -6   8   7      380.60      387.62     28.31 o 
  -4   8   7     3809.55     3473.58    138.15 o 
  -2   8   7      310.04      298.41     26.36 o 
   0   8   7        4.25       -1.56     10.70 o 
   2   8   7     2890.16     2263.51     63.94 o 
   4   8   7     3418.18     3352.03     94.64 o 
   6   8   7      659.69      721.17     44.03 o 
   8   8   7      192.86      233.74     29.86 o 
  10   8   7      122.84      130.02     42.12 o 
 -11   9   7        0.96      -42.55     45.29 o 
  -9   9   7      701.48      917.02     40.25 o 
  -7   9   7      540.63      558.40     35.74 o 
  -5   9   7     1280.36     1172.88     53.35 o 
  -3   9   7    12048.63    12602.75    126.34 o 
  -1   9   7     3279.00     2903.04     85.10 o 
   1   9   7     9929.45     9421.02    364.73 o 
   3   9   7     7897.92     7890.47     86.21 o 
   5   9   7       70.84       72.67     27.93 o 
   7   9   7     2364.42     2424.70     74.56 o 
   9   9   7      271.43      286.09     44.05 o 
 -10  10   7      163.12      220.14     43.83 o 
  -8  10   7     1066.34     1043.77     55.34 o 
  -6  10   7       30.62       23.02     32.16 o 
  -4  10   7     2862.49     3050.20    150.11 o 
  -2  10   7     7633.75     8220.72    105.10 o 
   0  10   7     6012.44     6186.74    155.72 o 
   2  10   7       52.15       73.01     25.26 o 
   4  10   7      655.00      544.31     36.82 o 
   6  10   7     1735.52     1711.76    138.21 o 
   8  10   7     1868.58     1941.82     91.27 o 
  10  10   7       72.40       29.37     36.83 o 
 -11  11   7        1.68      -11.40     37.34 o 
  -9  11   7      110.93      137.45     38.37 o 
  -7  11   7     1622.41     1584.45     58.55 o 
  -5  11   7     1128.21     1014.23     52.67 o 
  -3  11   7        9.82       43.67     33.43 o 
  -1  11   7      136.89      147.31     27.62 o 
   1  11   7     4016.76     3853.01    161.62 o 
   3  11   7        8.80       24.25     25.95 o 
   5  11   7      253.55      282.23     32.77 o 
   7  11   7     2247.82     2388.37     81.48 o 
   9  11   7      145.24      233.97     42.57 o 
 -10  12   7       20.30      -13.15     37.58 o 
  -8  12   7     1195.07     1274.55     59.20 o 
  -6  12   7       37.72       39.01     33.31 o 
  -4  12   7     2105.07     2273.57     79.30 o 
  -2  12   7      831.51      829.89     45.23 o 
   0  12   7      974.27     1019.49     43.84 o 
   2  12   7     3240.17     2994.09     61.83 o 
   4  12   7      585.06      638.35     42.81 o 
   6  12   7     1003.47      973.79     45.62 o 
   8  12   7      121.97      108.38     36.73 o 
  -9  13   7        0.79       -3.07     46.10 o 
  -7  13   7      242.03      276.21     40.40 o 
  -5  13   7      184.51      270.61     41.83 o 
  -3  13   7      113.72      166.31     40.24 o 
  -1  13   7     1456.39     1590.76     50.39 o 
   1  13   7      683.34      748.74     45.98 o 
   3  13   7     1462.46     1620.85     80.85 o 
   5  13   7     1698.17     1607.34     89.08 o 
   7  13   7      387.44      384.35     47.44 o 
   9  13   7      128.16       62.16     41.68 o 
 -10  14   7      326.94      208.63     55.40 o 
  -8  14   7      776.74      838.80    147.74 o 
  -6  14   7       56.68       52.46     35.19 o 
  -4  14   7     2421.09     2989.59     84.36 o 
  -2  14   7      233.76      223.15     33.00 o 
   0  14   7      326.29      327.48     32.62 o 
   2  14   7     4758.92     4620.85    155.29 o 
   4  14   7        9.69       35.91     31.64 o 
   6  14   7     1432.76     1518.67     55.36 o 
   8  14   7      493.23      466.63     50.56 o 
  -9  15   7        1.72        2.96     31.49 o 
  -7  15   7      137.78      142.96     38.63 o 
  -5  15   7       11.13       -4.71     35.02 o 
  -3  15   7      163.07      177.53     31.96 o 
  -1  15   7     1363.41     1363.55     49.92 o 
   1  15   7        2.32        2.76     27.00 o 
   3  15   7      672.41      667.56     43.84 o 
   5  15   7     1017.43     1034.36     52.06 o 
   7  15   7      238.40      188.98     39.41 o 
  -8  16   7      142.61      102.63     44.86 o 
  -6  16   7      279.46      317.17     44.62 o 
  -4  16   7     1116.24     1444.51     67.44 o 
  -2  16   7      409.58      417.07     35.68 o 
   0  16   7       87.39      100.08     28.66 o 
   2  16   7      591.77      690.24     45.69 o 
   4  16   7      792.27      812.08     53.05 o 
   6  16   7     2330.08     2363.19    143.86 o 
   8  16   7      437.54      521.73     53.62 o 
  -9  17   7       47.45       46.83     34.12 o 
  -7  17   7       40.08       23.02     33.59 o 
  -5  17   7       98.90      199.74     44.72 o 
  -3  17   7       36.62       20.37     29.83 o 
  -1  17   7     1640.74     1530.34     53.69 o 
   1  17   7      133.18      110.93     30.09 o 
   3  17   7      137.49      142.15     24.01 o 
   5  17   7      713.75      782.85     50.52 o 
   7  17   7       42.88       65.08     45.63 o 
  -8  18   7       83.23       38.24     34.75 o 
  -6  18   7      289.54      264.86     54.46 o 
  -4  18   7       53.59      -13.44     28.82 o 
  -2  18   7      880.05      925.55     47.35 o 
   0  18   7     2578.14     2557.24     51.83 o 
   2  18   7     1906.88     1978.20    117.66 o 
   4  18   7     2712.79     2737.66    144.74 o 
   6  18   7      311.04      246.08     37.19 o 
  -7  19   7       24.68       33.41     35.20 o 
  -5  19   7      127.17      106.29     36.45 o 
  -3  19   7      323.30      346.74     29.75 o 
  -1  19   7       83.70       59.82     23.39 o 
   1  19   7      164.07      167.22     26.28 o 
   3  19   7      135.29      138.82     33.16 o 
   5  19   7        7.07      -30.73     30.73 o 
  -6  20   7     1455.23     1317.33     86.84 o 
  -4  20   7       53.11       41.83     28.40 o 
  -2  20   7      289.54      297.40     40.13 o 
   0  20   7      490.05      444.93     31.41 o 
   2  20   7       51.45       36.21     24.89 o 
   4  20   7     1388.38     1423.48     71.06 o 
   6  20   7      122.13      132.34     37.50 o 
  -5  21   7      112.81       67.50     48.91 o 
  -3  21   7        2.48      -17.29     24.90 o 
  -1  21   7      554.26      498.78     33.35 o 
   1  21   7       68.86       53.38     25.51 o 
   3  21   7      216.70      166.66     43.43 o 
   5  21   7       29.31      -33.44     33.44 o 
  -4  22   7      169.72      129.51     39.95 o 
  -2  22   7      216.24      170.74     45.02 o 
   0  22   7      789.92      733.70     58.56 o 
   2  22   7      395.62      354.65     32.18 o 
   4  22   7     1405.09     1493.54     81.34 o 
  -3  23   7      168.77      111.00     38.83 o 
  -1  23   7      312.50      281.47     38.05 o 
   1  23   7        1.77       47.79     30.80 o 
   3  23   7       23.45       53.67     48.60 o 
  -2  24   7       67.66       31.48     39.36 o 
   0  24   7     1007.14      845.55     50.97 o 
 -12   0   8        3.74       30.82     53.28 o 
 -10   0   8     1734.18     1644.92     91.84 o 
  -8   0   8       28.10       35.69     48.04 o 
  -6   0   8       82.38       89.09     42.42 o 
  -4   0   8     4131.13     3709.97     94.33 o 
  -2   0   8    10896.45    11729.52    196.90 o 
   0   0   8     2796.84     2835.89     52.05 o 
   2   0   8      713.14      633.25     40.23 o 
   4   0   8    36205.65    34949.25    211.26 o 
   6   0   8     1933.35     1945.64     60.89 o 
   8   0   8       35.30       66.62     27.82 o 
  10   0   8     1810.83     1913.32     93.08 o 
 -11   1   8      162.66      256.07     44.16 o 
  -9   1   8       61.64       29.27     33.30 o 
  -7   1   8      435.54      438.54     52.53 o 
  -5   1   8       18.75       38.16     24.15 o 
  -3   1   8    11537.66    11414.65     86.92 o 
  -1   1   8    19140.03    17917.22    227.93 o 
   1   1   8    20962.36    19416.26    117.61 o 
   3   1   8     1221.13     1093.02     38.04 o 
   5   1   8      477.82      490.32     26.74 o 
   7   1   8       14.66       28.84     18.08 o 
   9   1   8      130.93      104.73     25.50 o 
 -12   2   8       49.33       72.71     40.22 o 
 -10   2   8      192.17      223.86     46.79 o 
  -8   2   8        2.91       58.27     32.19 o 
  -6   2   8     1382.17     1202.52     50.06 o 
  -4   2   8      160.03      122.15     21.08 o 
  -2   2   8     1123.98     1066.41     31.45 o 
   0   2   8     5244.45     4411.55     74.11 o 
   2   2   8       18.65       -6.20     15.37 o 
   4   2   8     6865.23     6377.83    107.74 o 
   6   2   8     1332.16     1244.74     46.49 o 
   8   2   8      123.94      122.31     25.97 o 
  10   2   8     1122.66     1028.18     44.72 o 
 -11   3   8      191.27      212.46     55.03 o 
  -9   3   8      260.59      295.72     38.11 o 
  -7   3   8       69.78        7.76     68.63 o 
  -5   3   8     1677.00     1818.61     82.98 o 
  -3   3   8     6278.51     6106.28    146.43 o 
  -1   3   8     4002.90     3697.37     95.69 o 
   1   3   8      272.42      333.20     18.94 o 
   3   3   8      370.57      361.86     21.25 o 
   5   3   8     3208.28     2703.18    122.86 o 
   7   3   8      276.04      234.47     27.72 o 
   9   3   8      352.70      365.11     40.58 o 
 -12   4   8      292.28      298.02     46.07 o 
 -10   4   8        8.43        1.23     50.04 o 
  -8   4   8       72.83       85.52     30.96 o 
  -6   4   8     3044.90     3159.79     85.97 o 
  -4   4   8     1808.71     1696.72     40.97 o 
  -2   4   8       51.10      106.68     19.11 o 
   0   4   8     3630.97     3012.65     65.22 o 
   2   4   8       76.44       55.41     16.45 o 
   4   4   8     2404.00     2205.04    108.71 o 
   6   4   8     3081.29     3085.75    125.75 o 
   8   4   8      131.10      195.00     31.40 o 
  10   4   8      188.13      135.91     28.61 o 
 -11   5   8       52.43      -36.50     36.50 o 
  -9   5   8       22.47       12.22     29.69 o 
  -7   5   8      149.30      149.46     31.90 o 
  -5   5   8     1174.49     1090.38     40.40 o 
  -3   5   8     5920.62     5498.89    185.55 o 
  -1   5   8     3349.01     2965.91     79.42 o 
   1   5   8      135.01      142.56     16.41 o 
   3   5   8     2805.37     2863.92    187.63 o 
   5   5   8      742.34      856.54     39.47 o 
   7   5   8      990.93     1007.23     41.17 o 
   9   5   8      433.32      544.47     38.79 o 
 -12   6   8       80.47       48.97     38.53 o 
 -10   6   8      287.94      335.56     41.87 o 
  -8   6   8     1293.36     1195.37     56.90 o 
  -6   6   8     1103.34     1101.03     64.61 o 
  -4   6   8     2791.67     2764.12     50.15 o 
  -2   6   8      603.47      496.79     28.82 o 
   0   6   8     1548.81     1476.67     48.41 o 
   2   6   8     2113.48     2030.44     90.84 o 
   4   6   8       24.28       20.64     20.51 o 
   6   6   8     3671.97     3647.17    176.19 o 
   8   6   8     2337.80     2435.81     76.69 o 
  10   6   8       33.56       20.17     27.28 o 
 -11   7   8      392.40      475.97     50.82 o 
  -9   7   8        2.27       -2.62     47.17 o 
  -7   7   8      583.11      514.30     37.32 o 
  -5   7   8      204.82      203.83     24.22 o 
  -3   7   8      709.35      726.85     44.46 o 
  -1   7   8      941.46      775.94     40.18 o 
   1   7   8       45.65       66.66     15.71 o 
   3   7   8      581.99      561.65     51.31 o 
   5   7   8        5.15       28.81     23.11 o 
   7   7   8      400.18      474.23     35.25 o 
   9   7   8      396.25      504.90     53.03 o 
 -10   8   8       65.42       31.32     30.78 o 
  -8   8   8     2992.80     3307.23     63.48 o 
  -6   8   8      983.46      978.19     98.33 o 
  -4   8   8     8364.00     8302.41    475.52 o 
  -2   8   8     5055.94     4798.32    193.34 o 
   0   8   8      533.54      579.51     29.48 o 
   2   8   8    11549.65    11050.11    131.20 o 
   4   8   8      162.96      124.83     34.10 o 
   6   8   8      142.81      140.03     35.80 o 
   8   8   8     2820.13     2830.09     82.53 o 
  10   8   8      140.39       74.21     39.96 o 
 -11   9   8        0.32      -23.39     36.00 o 
  -9   9   8      330.63      385.76     46.68 o 
  -7   9   8      233.35      257.84     37.74 o 
  -5   9   8      449.05      512.98     42.22 o 
  -3   9   8      825.08      776.25     52.49 o 
  -1   9   8      137.47      130.93     33.25 o 
   1   9   8      121.71      123.62     35.38 o 
   3   9   8     1020.29     1198.45     61.02 o 
   5   9   8      150.89      180.94     38.99 o 
   7   9   8     2389.96     2454.78    147.17 o 
   9   9   8      752.92      860.57     61.83 o 
 -10  10   8        2.79        9.33     39.98 o 
  -8  10   8     1561.42     1670.33    101.13 o 
  -6  10   8       57.51      -11.67     32.26 o 
  -4  10   8     6307.97     6170.55    101.38 o 
  -2  10   8        7.49       11.22     33.83 o 
   0  10   8      883.46      909.72     85.66 o 
   2  10   8     4014.27     3965.88    109.67 o 
   4  10   8     1270.96     1385.55     85.89 o 
   6  10   8       65.79       77.27     32.17 o 
   8  10   8      876.50      830.40    120.66 o 
 -11  11   8       64.83       67.96     40.92 o 
  -9  11   8        2.78      -34.56     34.67 o 
  -7  11   8      435.47      353.65     39.53 o 
  -5  11   8       19.97       25.14     33.22 o 
  -3  11   8     1401.35     1478.80    100.13 o 
  -1  11   8      666.15      747.01     54.03 o 
   1  11   8     1801.25     1862.81    106.68 o 
   3  11   8       27.16       32.64     28.48 o 
   5  11   8       26.53       24.20     27.70 o 
   7  11   8     4234.50     4982.65    245.50 o 
   9  11   8       13.68      -21.97     35.57 o 
 -10  12   8        2.08      -37.46     54.90 o 
  -8  12   8      366.66      343.11     50.78 o 
  -6  12   8      495.89      544.06     48.48 o 
  -4  12   8      899.07      869.64    131.39 o 
  -2  12   8       36.44       37.07     39.55 o 
   0  12   8     3183.11     3173.69    137.75 o 
   2  12   8     1673.90     1813.99    104.58 o 
   4  12   8     1125.25     1085.68     92.05 o 
   6  12   8      108.02       48.60     28.02 o 
   8  12   8       71.76        1.76     33.79 o 
  -9  13   8      373.86      520.09     53.71 o 
  -7  13   8        2.01      -13.99     34.44 o 
  -5  13   8      484.29      518.40     47.99 o 
  -3  13   8     7322.98     8182.91    169.32 o 
  -1  13   8      123.64      159.79     31.99 o 
   1  13   8      683.93      673.41     42.15 o 
   3  13   8     1459.63     1429.06     81.11 o 
   5  13   8      156.03      184.00     33.06 o 
   7  13   8      701.03      798.76     59.73 o 
   9  13   8        8.31      -17.60     39.48 o 
 -10  14   8      102.31      204.13     66.51 o 
  -8  14   8        0.36      -35.25     35.25 o 
  -6  14   8       80.77       66.10     37.03 o 
  -4  14   8      403.34      443.12     46.54 o 
  -2  14   8      454.86      501.12     51.84 o 
   0  14   8     1962.79     1753.99     54.44 o 
   2  14   8       43.29       45.38     29.33 o 
   4  14   8     3043.72     2714.42     65.05 o 
   6  14   8       24.38       34.63     29.81 o 
   8  14   8        4.41       49.40     38.85 o 
  -9  15   8      378.32      372.83     70.50 o 
  -7  15   8      532.17      627.64     54.66 o 
  -5  15   8        2.94        8.72     39.05 o 
  -3  15   8     2712.70     2973.31     98.26 o 
  -1  15   8       78.64       44.03     29.25 o 
   1  15   8      112.23      118.53     31.74 o 
   3  15   8      721.22      921.51     50.42 o 
   5  15   8      169.83      158.91     33.50 o 
   7  15   8     1794.27     1998.33    140.62 o 
  -8  16   8       15.47      -38.43     51.03 o 
  -6  16   8      800.98      900.41     61.81 o 
  -4  16   8      138.71      182.68     45.71 o 
  -2  16   8        5.58       51.15     31.20 o 
   0  16   8     4680.55     4586.71     76.26 o 
   2  16   8       46.74       19.11     28.43 o 
   4  16   8     1143.95     1198.95     55.15 o 
   6  16   8      482.74      524.09     42.15 o 
  -7  17   8       21.55       56.62     40.50 o 
  -5  17   8       34.95       27.71     38.76 o 
  -3  17   8      920.51     1208.76     68.67 o 
  -1  17   8     2447.59     2389.88     67.98 o 
   1  17   8     2788.71     2501.96     93.75 o 
   3  17   8     1111.97     1284.72     44.72 o 
   5  17   8      974.57     1020.02     53.92 o 
   7  17   8      296.77      330.98     48.97 o 
  -8  18   8      102.58       55.61     60.14 o 
  -6  18   8      262.51      225.82     51.24 o 
  -4  18   8      226.82      196.79     47.30 o 
  -2  18   8      106.68       90.91     33.55 o 
   0  18   8        1.06      -16.41     29.25 o 
   2  18   8      683.32      636.25     36.65 o 
   4  18   8     1051.24     1142.72     81.87 o 
   6  18   8      130.61      103.89     36.35 o 
  -7  19   8      286.08      331.92     45.54 o 
  -5  19   8      298.49      403.04     55.48 o 
  -3  19   8       58.50       84.55     31.67 o 
  -1  19   8     1921.17     1676.49     98.44 o 
   1  19   8     1713.44     1606.97     90.41 o 
   3  19   8      204.77      245.99     36.62 o 
   5  19   8      636.07      703.08     51.06 o 
  -6  20   8       69.69       51.80     35.78 o 
  -4  20   8        9.82      -35.40     39.23 o 
  -2  20   8       60.29       64.94     25.65 o 
   0  20   8      178.76      113.47     27.04 o 
   2  20   8       36.05       50.88     26.85 o 
   4  20   8        7.18       -9.40     31.28 o 
  -5  21   8      632.44      617.85    106.75 o 
  -3  21   8        5.45       -4.02     26.01 o 
  -1  21   8      435.80      391.15     33.85 o 
   1  21   8       11.49       25.47     25.76 o 
   3  21   8      292.42      281.75     56.41 o 
  -4  22   8       16.55      -31.49     31.49 o 
  -2  22   8       92.01       28.81     24.05 o 
   0  22   8       46.84       64.37     26.70 o 
   2  22   8       10.11       -8.45     24.70 o 
  -3  23   8       28.40       29.66     49.04 o 
  -1  23   8      849.95      732.77     48.60 o 
   1  23   8      321.52      258.05     37.58 o 
 -11   1   9      600.65      493.72     75.43 o 
  -9   1   9     1067.70     1115.75     83.66 o 
  -7   1   9      594.25      745.18     48.25 o 
  -5   1   9      517.25      626.99     44.10 o 
  -3   1   9       40.77       41.27     24.72 o 
  -1   1   9    15569.85    13416.03    266.34 o 
   1   1   9     6768.76     6375.71     58.91 o 
   3   1   9     2391.89     2300.90    100.79 o 
   5   1   9     9097.09     8368.67     88.18 o 
   7   1   9      179.70      162.19     25.42 o 
   9   1   9      616.74      597.78     49.05 o 
 -12   2   9       25.47       11.08     40.32 o 
 -10   2   9      648.81      924.66    122.66 o 
  -8   2   9      634.10      672.18     49.17 o 
  -6   2   9     1829.32     1398.72     53.48 o 
  -4   2   9     1559.66     1523.18     45.03 o 
  -2   2   9     2616.48     2359.07     97.13 o 
   0   2   9    11032.78     9902.30    118.49 o 
   2   2   9      747.39      744.15     31.56 o 
   4   2   9     1743.74     1691.58     60.38 o 
   6   2   9       83.08       89.36     24.28 o 
   8   2   9      294.30      307.59     30.62 o 
  10   2   9      596.52      646.26     52.62 o 
 -11   3   9      148.25      213.87     43.61 o 
  -9   3   9       17.19        9.65     34.30 o 
  -7   3   9      359.25      268.73     35.15 o 
  -5   3   9     4495.83     3794.26     71.33 o 
  -3   3   9      693.20      601.35     37.52 o 
  -1   3   9     2898.19     2639.32    113.93 o 
   1   3   9     2026.85     1791.35     35.55 o 
   3   3   9      523.43      505.09     26.33 o 
   5   3   9     1159.38     1076.07     45.76 o 
   7   3   9     1232.07     1167.04     62.26 o 
   9   3   9     1230.38     1207.43     47.76 o 
 -10   4   9      583.09      710.98     64.45 o 
  -8   4   9       87.52       46.87     32.24 o 
  -6   4   9      225.50      257.64     27.93 o 
  -4   4   9        3.84       24.92     23.91 o 
  -2   4   9     1442.05     1298.72     45.44 o 
   0   4   9     1248.26     1072.17     29.31 o 
   2   4   9      369.94      363.99     34.65 o 
   4   4   9     6296.49     6200.32    159.86 o 
   6   4   9       81.44       93.66     24.65 o 
   8   4   9      257.70      274.10     30.68 o 
  10   4   9      309.56      325.16     41.26 o 
 -11   5   9      178.88      144.09     43.14 o 
  -9   5   9       74.06       92.51     33.69 o 
  -7   5   9       38.16       36.56     24.99 o 
  -5   5   9     1472.52     1459.39     44.44 o 
  -3   5   9     1359.28     1303.73     47.13 o 
  -1   5   9      312.33      353.55     20.96 o 
   1   5   9     2634.30     2466.20     38.40 o 
   3   5   9     8440.61     8234.10    202.31 o 
   5   5   9      859.75      919.53     41.97 o 
   7   5   9     1237.79     1258.38     51.94 o 
   9   5   9      319.85      363.50     34.95 o 
 -10   6   9       24.79       37.41     35.35 o 
  -8   6   9       72.10       85.06     26.84 o 
  -6   6   9      414.39      356.32     30.05 o 
  -4   6   9        3.48       14.48     24.05 o 
  -2   6   9       81.42       77.48     27.73 o 
   0   6   9     5401.38     4593.26    125.53 o 
   2   6   9      135.39      133.63     19.73 o 
   4   6   9      641.00      616.12     37.53 o 
   6   6   9       15.38       10.99     28.41 o 
   8   6   9        8.43       42.69     27.51 o 
  10   6   9      526.67      472.31     50.69 o 
 -11   7   9      128.99      128.85     41.85 o 
  -9   7   9      245.23      306.71     36.03 o 
  -7   7   9     2280.22     2260.60    127.53 o 
  -5   7   9       27.76       16.54     22.50 o 
  -3   7   9      963.79      999.85     42.15 o 
  -1   7   9     3570.10     3761.09    576.65 o 
   1   7   9     3222.76     3109.64     86.19 o 
   3   7   9     8326.72     8497.39    407.58 o 
   5   7   9       88.40      147.33     38.16 o 
   7   7   9     2509.93     2468.74    182.49 o 
   9   7   9      971.37      918.50     61.11 o 
 -10   8   9       16.29       36.63     40.61 o 
  -8   8   9       95.65      169.35     40.45 o 
  -6   8   9       14.52       26.28     31.51 o 
  -4   8   9     1419.00     1448.00     60.44 o 
  -2   8   9     5415.02     4764.02    260.97 o 
   0   8   9      247.75      238.09     22.85 o 
   2   8   9      144.76      205.45     36.26 o 
   4   8   9     2144.60     2259.87     70.79 o 
   6   8   9      798.63      936.93     58.12 o 
   8   8   9      403.11      533.53     50.44 o 
 -11   9   9      106.66      109.73     43.38 o 
  -9   9   9      648.65      658.96     99.76 o 
  -7   9   9     1420.10     1366.99     60.39 o 
  -5   9   9       24.67       30.70     31.84 o 
  -3   9   9     5027.55     5388.96    132.14 o 
  -1   9   9     2001.74     1890.10    211.19 o 
   1   9   9      391.30      370.73     40.47 o 
   3   9   9     4126.17     3935.49     87.66 o 
   5   9   9       41.78       19.35     33.39 o 
   7   9   9     1780.00     1960.37     87.34 o 
   9   9   9      345.24      273.49     42.75 o 
 -10  10   9       44.60        2.21     39.28 o 
  -8  10   9      969.20     1107.75     62.23 o 
  -6  10   9     1587.45     1538.04     94.58 o 
  -4  10   9      486.86      596.34     50.31 o 
  -2  10   9      108.99      125.18     37.48 o 
   0  10   9     1211.97     1282.71    115.98 o 
   2  10   9     6733.17     6449.99    259.35 o 
   4  10   9      774.24      771.07     56.19 o 
   6  10   9     1201.64     1392.86     65.88 o 
   8  10   9     1404.39     1558.58    125.52 o 
  -9  11   9       67.98       19.27     41.74 o 
  -7  11   9       28.93       28.07     38.74 o 
  -5  11   9      346.60      417.14     44.91 o 
  -3  11   9      549.81      621.41     50.31 o 
  -1  11   9       30.41       -6.04     32.58 o 
   1  11   9     2134.51     2069.48     93.46 o 
   3  11   9     1600.49     1661.91     67.83 o 
   5  11   9      558.09      609.00     50.97 o 
   7  11   9     1436.58     1512.04     70.61 o 
   9  11   9       15.15       19.66     40.81 o 
 -10  12   9       34.79       11.48     50.41 o 
  -8  12   9        1.41       15.83     59.52 o 
  -6  12   9       26.84       10.41     36.32 o 
  -4  12   9     2375.23     2614.77    110.68 o 
  -2  12   9     3042.33     2934.61    108.06 o 
   0  12   9        9.90       19.40     38.87 o 
   2  12   9      590.06      648.73     89.84 o 
   4  12   9        4.28       11.51     28.63 o 
   6  12   9     2147.59     2315.56     79.40 o 
   8  12   9     1230.23     1442.06     73.93 o 
  -9  13   9       55.84       51.50     53.15 o 
  -7  13   9       10.31       24.32     35.60 o 
  -5  13   9      669.06      676.64     59.52 o 
  -3  13   9       87.74      122.00     57.02 o 
  -1  13   9      472.89      549.13     48.42 o 
   1  13   9      363.59      292.72     32.19 o 
   3  13   9      428.86      373.75     36.15 o 
   5  13   9        2.95      -29.23     29.23 o 
   7  13   9      153.11      162.94     54.28 o 
  -8  14   9      817.79      760.58     72.68 o 
  -6  14   9        9.98       62.17     37.71 o 
  -4  14   9      700.11      723.17     59.64 o 
  -2  14   9     1395.78     1506.29     66.31 o 
   0  14   9      549.58      566.23     48.57 o 
   2  14   9      611.97      746.50     49.66 o 
   4  14   9      313.62      339.91     38.01 o 
   6  14   9      914.67      937.46    112.87 o 
   8  14   9      300.92      349.34     50.86 o 
  -9  15   9      102.54      101.45     45.14 o 
  -7  15   9        1.56       -7.37     39.53 o 
  -5  15   9      230.44      214.43     62.33 o 
  -3  15   9      268.51      334.07     49.91 o 
  -1  15   9     1723.99     1467.34     63.90 o 
   1  15   9      459.70      453.42     39.64 o 
   3  15   9      131.74      104.39     31.63 o 
   5  15   9      100.00      103.29     35.29 o 
   7  15   9        6.23      -38.21     38.21 o 
  -8  16   9      245.12      272.33     50.97 o 
  -6  16   9        8.13       16.56     67.63 o 
  -4  16   9      456.86      505.23     54.43 o 
  -2  16   9      813.86      982.79     64.07 o 
   0  16   9      155.61      166.15     35.06 o 
   2  16   9      745.08      940.88    110.89 o 
   4  16   9      602.07      628.47     45.52 o 
   6  16   9     1116.07     1063.74     93.47 o 
  -7  17   9        0.37      -13.37     40.04 o 
  -5  17   9      124.19      127.13     47.39 o 
  -3  17   9       29.56      -10.75     39.17 o 
  -1  17   9     1146.22     1205.34     53.70 o 
   1  17   9        7.31        6.06     30.13 o 
   3  17   9       13.44       35.36     30.52 o 
   5  17   9      582.63      591.72     53.39 o 
  -6  18   9        9.41       -7.51     38.14 o 
  -4  18   9      690.48      790.91     65.68 o 
  -2  18   9      607.15      668.57     63.89 o 
   0  18   9     1917.27     1800.66     61.11 o 
   2  18   9      832.27      786.81     53.26 o 
   4  18   9      345.63      456.25     43.97 o 
   6  18   9      237.11      337.20     41.77 o 
  -7  19   9      123.07      155.35     66.63 o 
  -5  19   9        0.47      -19.76     74.62 o 
  -3  19   9      112.52      127.34     46.56 o 
  -1  19   9       21.17      -29.23     29.23 o 
   1  19   9      629.45      843.47     75.47 o 
   3  19   9        2.48       25.91     32.42 o 
   5  19   9      475.35      606.62     47.71 o 
  -6  20   9      136.19      173.34     41.38 o 
  -4  20   9      148.49      230.09     50.05 o 
  -2  20   9        2.98        5.11     31.85 o 
   0  20   9      697.28      810.37     42.50 o 
   2  20   9       34.09       44.58     26.16 o 
   4  20   9      544.29      497.03     45.50 o 
  -5  21   9       53.70       75.30     38.13 o 
  -3  21   9        2.31      -17.76     31.61 o 
  -1  21   9       19.65       11.08     26.92 o 
   1  21   9       54.92       61.27     26.99 o 
   3  21   9       48.93       85.67     34.08 o 
  -4  22   9      223.81      186.31     42.24 o 
  -2  22   9       25.07      -11.43     25.57 o 
   0  22   9      425.84      413.81     39.59 o 
   2  22   9       20.17      -17.82     25.95 o 
  -1  23   9       21.97       23.62     27.65 o 
 -10   0  10      613.97      755.27     89.96 o 
  -8   0  10      602.64      509.34     63.39 o 
  -6   0  10      420.46      474.15     58.64 o 
  -4   0  10     1295.52     1259.03     53.33 o 
  -2   0  10     4880.88     4766.47    389.18 o 
   0   0  10    11823.33     9920.84    378.51 o 
   2   0  10     1767.57     1678.31     58.43 o 
   4   0  10     1368.17     1321.45    139.19 o 
   6   0  10     3054.50     3106.23    328.97 o 
   8   0  10      358.39      325.17     54.40 o 
  10   0  10      737.36      741.67     75.24 o 
 -11   1  10       10.94      -16.84     70.56 o 
  -9   1  10       88.88       79.63     39.72 o 
  -7   1  10        0.02       -7.42     31.99 o 
  -5   1  10     2789.70     2697.90     56.41 o 
  -3   1  10      163.44      166.16     22.28 o 
  -1   1  10     1154.18     1028.54     50.28 o 
   1   1  10     1196.86     1178.96     40.77 o 
   3   1  10        0.57        6.84     19.42 o 
   5   1  10      767.69      718.27     33.17 o 
   7   1  10       10.56       -2.36     22.87 o 
   9   1  10       83.24       89.88     33.61 o 
 -10   2  10       84.09       30.13     39.47 o 
  -8   2  10      210.51      182.68     34.30 o 
  -6   2  10       31.27       -2.81     26.80 o 
  -4   2  10     2662.19     2960.90     58.82 o 
  -2   2  10     1049.87     1117.72     34.58 o 
   0   2  10     4015.90     3449.67    126.90 o 
   2   2  10     1574.29     1471.36     52.21 o 
   4   2  10      427.04      460.65     28.18 o 
   6   2  10     3216.38     3403.12     61.97 o 
   8   2  10      169.79      161.80     27.27 o 
 -11   3  10       20.60        3.56     39.47 o 
  -9   3  10      620.01      664.72     54.83 o 
  -7   3  10     1087.43     1121.36     56.01 o 
  -5   3  10       12.09       -6.25     23.51 o 
  -3   3  10      193.55      196.93     22.44 o 
  -1   3  10      863.04      867.53     40.38 o 
   1   3  10     2017.83     1860.06     86.02 o 
   3   3  10      285.83      324.60     24.37 o 
   5   3  10       66.78       45.08     25.41 o 
   7   3  10       32.36       26.26     24.82 o 
   9   3  10       14.13        0.32     24.98 o 
 -10   4  10      278.47      321.51     47.17 o 
  -8   4  10       56.25       30.62     34.01 o 
  -6   4  10        3.51       35.94     25.13 o 
  -4   4  10     5445.55     5708.61    160.57 o 
  -2   4  10     2834.09     2794.15     77.09 o 
   0   4  10      117.22      164.80     19.83 o 
   2   4  10      427.18      426.50     26.45 o 
   4   4  10      430.69      494.22     32.30 o 
   6   4  10     1937.72     1954.49     50.74 o 
   8   4  10      570.63      629.41     41.31 o 
 -11   5  10       30.50       44.65     40.38 o 
  -9   5  10      177.39      197.64     40.85 o 
  -7   5  10       61.83      -12.01     24.61 o 
  -5   5  10      210.46      225.19     28.86 o 
  -3   5  10     2785.44     3172.35    271.76 o 
  -1   5  10      425.38      404.76     25.61 o 
   1   5  10     3377.46     2993.10     96.91 o 
   3   5  10      121.43      143.67     26.01 o 
   5   5  10       72.33       72.82     25.92 o 
   7   5  10        6.86      -22.06     25.49 o 
   9   5  10       54.74       57.04     61.95 o 
 -10   6  10       45.17       18.82     31.48 o 
  -8   6  10      128.26      181.76     30.44 o 
  -6   6  10      514.84      607.70     38.27 o 
  -4   6  10      149.13      118.22     31.86 o 
  -2   6  10     1496.51     1343.26     47.35 o 
   0   6  10     1778.58     1536.11     61.27 o 
   2   6  10     4631.01     4487.99    158.75 o 
   4   6  10      199.34      197.65     36.39 o 
   6   6  10      487.04      493.27     46.54 o 
   8   6  10     1423.92     1433.65     77.61 o 
 -11   7  10       11.31      -19.34     78.36 o 
  -9   7  10       32.44      -14.93     37.83 o 
  -7   7  10       34.46      103.45     36.52 o 
  -5   7  10     1318.15     1346.56     98.82 o 
  -3   7  10       69.53      147.46     35.41 o 
  -1   7  10     1216.49     1196.92     80.86 o 
   1   7  10        5.03       12.75     32.62 o 
   3   7  10      434.03      380.67     41.21 o 
   5   7  10       98.98      131.52     37.67 o 
   7   7  10      908.29     1107.18    112.61 o 
   9   7  10       73.05       93.48     41.54 o 
 -10   8  10       66.24       53.21     39.78 o 
  -8   8  10     1894.50     2060.59    156.72 o 
  -6   8  10     5798.41     5556.39    234.70 o 
  -4   8  10      126.22      153.47     39.32 o 
  -2   8  10     2230.41     2240.18    105.92 o 
   0   8  10      665.93      605.45     45.96 o 
   2   8  10      294.23      278.64     41.36 o 
   4   8  10      763.37      843.97     59.34 o 
   6   8  10      927.37      922.66    106.87 o 
   8   8  10     1147.81     1290.04     67.75 o 
  -9   9  10      462.08      591.38    130.83 o 
  -7   9  10     1160.11     1090.75     58.53 o 
  -5   9  10     1327.50     1245.70     60.46 o 
  -3   9  10      157.52       99.49     44.61 o 
  -1   9  10      196.28      197.89     38.09 o 
   1   9  10      157.38      133.17     54.40 o 
   3   9  10     3237.78     3213.32     96.95 o 
   5   9  10        3.95      -16.82     32.61 o 
   7   9  10        3.79       29.49     42.74 o 
   9   9  10       37.10       16.28     36.94 o 
 -10  10  10       15.17      -16.11     39.88 o 
  -8  10  10       63.46       21.64     38.20 o 
  -6  10  10      133.75      101.31     37.33 o 
  -4  10  10        9.02       35.90     36.25 o 
  -2  10  10     4269.91     4234.65    124.78 o 
   0  10  10      427.41      372.33     41.82 o 
   2  10  10      664.03      618.44     50.05 o 
   4  10  10      610.14      638.28     51.39 o 
   6  10  10      230.88      300.62     45.38 o 
   8  10  10      797.65      880.91     64.99 o 
  -9  11  10       14.07      -32.05     38.28 o 
  -7  11  10      274.54      241.12     42.24 o 
  -5  11  10      734.34      683.08     53.42 o 
  -3  11  10      439.89      456.29     87.28 o 
  -1  11  10       68.82       55.19     36.39 o 
   1  11  10      252.83      276.79     45.29 o 
   3  11  10     3002.69     3181.94    219.73 o 
   5  11  10       17.36       -0.79     37.82 o 
   7  11  10      415.87      399.13     73.49 o 
 -10  12  10       12.51      -28.34     41.88 o 
  -8  12  10       20.29      -34.62     34.62 o 
  -6  12  10       69.48       86.38     37.10 o 
  -4  12  10       45.09       24.45     37.49 o 
  -2  12  10      263.12      287.25     44.06 o 
   0  12  10      174.53      196.91     39.47 o 
   2  12  10     2168.06     2005.90     72.74 o 
   4  12  10      270.37      247.43     41.60 o 
   6  12  10      141.86       94.62     39.95 o 
   8  12  10      344.65      348.57     50.94 o 
  -9  13  10        8.94       45.41     41.94 o 
  -7  13  10      445.13      461.11     82.79 o 
  -5  13  10       83.86       42.21     50.04 o 
  -3  13  10     1141.84     1279.89     67.24 o 
  -1  13  10      760.44      752.87     56.76 o 
   1  13  10      802.63      816.76     59.63 o 
   3  13  10      723.49      835.89    144.55 o 
   5  13  10     1423.38     1694.17     85.72 o 
   7  13  10      435.01      474.60     52.01 o 
  -8  14  10        0.30      -39.28     39.28 o 
  -6  14  10       69.22       79.96     39.88 o 
  -4  14  10      395.61      495.36     56.34 o 
  -2  14  10      280.04      268.20     43.50 o 
   0  14  10       91.60       30.08     35.56 o 
   2  14  10      383.11      385.63     45.13 o 
   4  14  10      342.53      338.13     44.32 o 
   6  14  10      598.53      583.18     52.00 o 
  -9  15  10       10.93       54.21     46.83 o 
  -7  15  10      554.84      591.65     54.02 o 
  -5  15  10        6.35       54.08     41.82 o 
  -3  15  10       12.28      -24.08     40.35 o 
  -1  15  10     1490.95     1693.47    168.51 o 
   1  15  10      683.41      693.93     61.51 o 
   3  15  10      892.23      824.69     85.22 o 
   5  15  10      854.92      975.18     66.44 o 
   7  15  10       74.07      106.93     67.69 o 
  -8  16  10        4.80       45.88     43.08 o 
  -6  16  10       70.30      120.44     47.38 o 
  -4  16  10      519.34      685.84     62.67 o 
  -2  16  10       18.58       11.74     40.58 o 
   0  16  10     1286.42     1342.54     86.97 o 
   2  16  10      694.22      588.86     42.80 o 
   4  16  10      191.52      231.53     37.14 o 
   6  16  10      142.25      120.65     44.00 o 
  -7  17  10       38.69       99.65     47.86 o 
  -5  17  10       88.94      122.69     51.97 o 
  -3  17  10      633.53      653.68     60.59 o 
  -1  17  10      534.29      580.99     90.46 o 
   1  17  10      970.98      987.56     52.80 o 
   3  17  10      547.66      507.17     42.27 o 
   5  17  10      764.74      861.80     53.93 o 
  -6  18  10       72.75       33.21     67.50 o 
  -4  18  10       78.98      108.81     47.79 o 
  -2  18  10       82.79       70.90     43.44 o 
   0  18  10       50.36       40.14     42.70 o 
   2  18  10      171.06      232.48     37.82 o 
   4  18  10        2.98       -1.83     37.58 o 
  -5  19  10      413.44      533.73     62.29 o 
  -3  19  10      233.48      230.23     50.74 o 
  -1  19  10       36.99       31.06     39.65 o 
   1  19  10     1273.29     1299.73     63.57 o 
   3  19  10      321.48      293.60     41.15 o 
  -4  20  10       24.79       19.66     47.29 o 
  -2  20  10       46.84       41.59     42.43 o 
   0  20  10       89.31       33.94     32.52 o 
   2  20  10        2.14      -23.12     26.85 o 
   4  20  10       32.81      104.17     48.50 o 
  -3  21  10       53.82      108.80     48.08 o 
  -1  21  10       75.53       93.47     44.26 o 
   1  21  10      552.25      584.63     43.76 o 
  -2  22  10       31.66       20.52     32.34 o 
   0  22  10        9.19        2.35     27.89 o 
 -11   1  11      104.94       83.32     59.71 o 
  -9   1  11      390.60      384.82     45.61 o 
  -7   1  11      138.73      151.25     37.71 o 
  -5   1  11     1862.51     1875.24     45.10 o 
  -3   1  11     2827.76     3026.42     52.24 o 
  -1   1  11        6.32        8.25     19.04 o 
   1   1  11     5391.66     4926.66     86.47 o 
   3   1  11       37.69       29.64     21.02 o 
   5   1  11      859.61      837.43     34.37 o 
   7   1  11      717.22      771.86     49.40 o 
   9   1  11        7.29       -3.42     45.79 o 
 -10   2  11       21.69        4.28     38.76 o 
  -8   2  11      124.55      153.08     37.16 o 
  -6   2  11      270.01      191.02     29.96 o 
  -4   2  11     2651.60     2707.73     62.37 o 
  -2   2  11        0.58        3.39     20.44 o 
   0   2  11      961.51      888.88     33.01 o 
   2   2  11     2225.54     2121.93     45.42 o 
   4   2  11      321.13      260.12     24.25 o 
   6   2  11      191.90      171.25     27.77 o 
   8   2  11        4.85       50.57     33.05 o 
 -11   3  11       58.30       19.00     47.95 o 
  -9   3  11      319.46      304.33     44.20 o 
  -7   3  11        6.29        4.36     26.51 o 
  -5   3  11      444.27      475.43     40.17 o 
  -3   3  11     1358.02     1433.01     41.35 o 
  -1   3  11       28.55       55.60     20.12 o 
   1   3  11     1288.07     1224.00     35.85 o 
   3   3  11     1407.65     1420.69     40.52 o 
   5   3  11     2868.77     2806.89     79.45 o 
   7   3  11      494.63      505.51     37.09 o 
   9   3  11      163.60      196.63     38.46 o 
 -10   4  11      103.90      106.50     42.53 o 
  -8   4  11       11.89       13.00     29.82 o 
  -6   4  11     1211.01     1421.61     50.96 o 
  -4   4  11      519.05      492.58     30.22 o 
  -2   4  11      169.78      186.79     23.52 o 
   0   4  11      738.66      622.35     31.90 o 
   2   4  11     1755.96     1637.79     63.03 o 
   4   4  11     1896.92     1880.46     94.77 o 
   6   4  11       21.56       37.03     25.28 o 
   8   4  11        0.34       -2.80     26.97 o 
 -11   5  11        4.77       -6.06     33.52 o 
  -9   5  11      164.98      179.48     34.86 o 
  -7   5  11       31.25       33.97     27.30 o 
  -5   5  11        4.32       -6.54     26.13 o 
  -3   5  11     2283.82     2343.74     68.47 o 
  -1   5  11     1819.65     1661.34     40.47 o 
   1   5  11      373.86      381.62     25.67 o 
   3   5  11     1421.14     1540.98     49.30 o 
   5   5  11     2232.25     2525.42     96.45 o 
   7   5  11      247.87      198.29     38.98 o 
   9   5  11      902.85      847.93     60.33 o 
 -10   6  11        9.49      -16.13     40.97 o 
  -8   6  11       69.40       71.29     38.00 o 
  -6   6  11        3.38      -18.79     34.82 o 
  -4   6  11      345.14      358.50    111.49 o 
  -2   6  11      994.02     1049.42     43.30 o 
   0   6  11      230.43      210.93     24.77 o 
   2   6  11     2629.12     2636.86     74.52 o 
   4   6  11     1321.85     1311.37    146.80 o 
   6   6  11      724.56      816.37     55.54 o 
   8   6  11      389.00      408.83     48.19 o 
  -9   7  11       23.52       53.32     40.57 o 
  -7   7  11     1431.62     1549.31    110.55 o 
  -5   7  11     2259.92     2256.62     72.17 o 
  -3   7  11     1568.63     1701.88     47.45 o 
  -1   7  11      357.58      307.53     29.04 o 
   1   7  11      285.01      371.94     60.70 o 
   3   7  11     3459.28     3571.12     86.85 o 
   5   7  11     1042.29     1109.65     62.63 o 
   7   7  11       71.30       97.59     38.65 o 
 -10   8  11        2.71      -49.22     49.22 o 
  -8   8  11       95.82       56.67     40.50 o 
  -6   8  11      136.95      140.28     39.66 o 
  -4   8  11      206.25      149.39     38.91 o 
  -2   8  11      695.51      779.42     66.89 o 
   0   8  11      430.18      440.20     41.97 o 
   2   8  11       33.42       50.21     36.06 o 
   4   8  11       50.18       86.95     49.66 o 
   6   8  11      924.14     1089.62     62.52 o 
   8   8  11       29.12       36.29     39.29 o 
  -9   9  11       30.80       44.73     42.54 o 
  -7   9  11     1326.60     1291.82     65.25 o 
  -5   9  11     1297.30     1379.05     64.78 o 
  -3   9  11      763.59      627.51     52.01 o 
  -1   9  11     2605.43     2221.27     97.95 o 
   1   9  11       13.63       -7.76     36.37 o 
   3   9  11     1024.69     1101.00     63.04 o 
   5   9  11     1005.70     1007.02     69.94 o 
   7   9  11      127.75      141.70     68.13 o 
 -10  10  11       37.08      -37.91     40.88 o 
  -8  10  11       96.10       78.17     40.19 o 
  -6  10  11      715.75      631.50     53.70 o 
  -4  10  11      611.75      636.76     51.77 o 
  -2  10  11      210.22      200.72     40.38 o 
   0  10  11       18.67       18.27     32.68 o 
   2  10  11      240.09      231.67     39.10 o 
   4  10  11      957.49      995.32     60.45 o 
   6  10  11        1.74       18.07     36.93 o 
   8  10  11       18.08        2.42     41.24 o 
  -9  11  11        7.14        4.43     40.26 o 
  -7  11  11       28.11       40.57     38.18 o 
  -5  11  11      369.55      311.31     46.30 o 
  -3  11  11      309.21      280.34     53.15 o 
  -1  11  11     2464.71     2466.33    111.18 o 
   1  11  11      203.71      177.55     39.48 o 
   3  11  11      888.84      733.15     57.75 o 
   5  11  11        2.50       38.39     40.85 o 
   7  11  11      213.32      182.69     44.63 o 
  -8  12  11        7.46       -1.50     56.84 o 
  -6  12  11      177.87      164.02     39.13 o 
  -4  12  11       92.43       82.36     41.11 o 
  -2  12  11     1433.14     1523.59     97.26 o 
   0  12  11       14.38      -10.00     32.69 o 
   2  12  11       18.71      -33.04     33.04 o 
   4  12  11     1595.99     1735.41     71.71 o 
   6  12  11      394.94      354.78     51.88 o 
  -9  13  11      187.95      175.86     51.02 o 
  -7  13  11        6.85       13.93     37.04 o 
  -5  13  11       28.14       15.18     38.99 o 
  -3  13  11      274.03      305.60     48.44 o 
  -1  13  11      491.59      503.71     59.77 o 
   1  13  11       35.52       58.06     37.70 o 
   3  13  11      325.22      349.41     45.52 o 
   5  13  11      282.33      325.55     47.81 o 
   7  13  11      241.43      215.46     56.59 o 
  -8  14  11       33.43       58.52     41.77 o 
  -6  14  11      573.59      737.26     61.43 o 
  -4  14  11        4.52       17.50     41.49 o 
  -2  14  11      580.07      697.25     57.47 o 
   0  14  11      371.10      326.89     45.72 o 
   2  14  11       92.37       71.89     39.19 o 
   4  14  11      617.77      612.80     76.99 o 
   6  14  11       54.24       43.11     40.91 o 
  -7  15  11        5.55        4.38     40.55 o 
  -5  15  11      400.81      418.56     54.52 o 
  -3  15  11      701.15      782.63     78.42 o 
  -1  15  11        5.92      -20.38     35.53 o 
   1  15  11      868.18      689.59    155.53 o 
   3  15  11      297.82      271.93     46.34 o 
   5  15  11       20.61       17.41     42.68 o 
  -6  16  11      109.20       27.31     44.02 o 
  -4  16  11      113.08      144.62     50.10 o 
  -2  16  11      739.09      745.27     80.04 o 
   0  16  11     1186.19     1254.26     72.28 o 
   2  16  11      576.59      579.14    103.19 o 
   4  16  11       83.33       73.04     51.22 o 
  -7  17  11       71.97       62.71     48.34 o 
  -5  17  11      201.59      248.46     52.76 o 
  -3  17  11      419.67      470.62     59.52 o 
  -1  17  11       18.60       11.05     39.87 o 
   1  17  11      489.58      553.60     80.54 o 
   3  17  11       29.85       31.11     39.16 o 
   5  17  11       16.63       -6.04     42.26 o 
  -6  18  11        4.40       -4.18     47.59 o 
  -4  18  11      389.13      393.47     55.25 o 
  -2  18  11      323.37      298.33     51.34 o 
   0  18  11       38.67       42.59     41.36 o 
   2  18  11      351.56      394.30     51.52 o 
   4  18  11      170.13      159.85     46.25 o 
  -5  19  11       17.89        9.26     47.91 o 
  -3  19  11        9.52       29.91     44.85 o 
  -1  19  11        9.47       -4.76     40.55 o 
   1  19  11       68.97       62.20     41.05 o 
   3  19  11       12.95      -20.87     39.12 o 
  -4  20  11      202.33      228.98     57.20 o 
  -2  20  11      225.94      215.49     49.69 o 
   0  20  11      733.55      724.39     63.38 o 
   2  20  11      790.68      772.30     67.07 o 
  -3  21  11       23.17        2.39     61.08 o 
  -1  21  11      102.34      133.80     65.01 o 
   1  21  11        4.43       53.07     51.18 o 
 -10   0  12        8.16        1.37     63.14 o 
  -8   0  12      225.72      164.46     61.64 o 
  -6   0  12        2.27       49.47     34.30 o 
  -4   0  12     5913.99     7203.56    374.45 o 
  -2   0  12      318.37      372.39     40.95 o 
   0   0  12      542.26      492.72     50.47 o 
   2   0  12     1515.48     1613.54     62.54 o 
   4   0  12       58.34       58.29     28.54 o 
   6   0  12     1463.04     1448.40     80.48 o 
   8   0  12     1029.48      986.73     77.86 o 
  -9   1  12        0.03      -35.59     35.59 o 
  -7   1  12       15.40       35.79     30.82 o 
  -5   1  12       36.28       48.38     24.42 o 
  -3   1  12       93.95       32.74     23.25 o 
  -1   1  12      508.50      520.28     28.60 o 
   1   1  12       65.24       47.44     22.34 o 
   3   1  12      199.37      197.31     24.89 o 
   5   1  12        0.04       -0.10     23.71 o 
   7   1  12        2.39      -14.69     30.26 o 
 -10   2  12       43.53       10.81     37.11 o 
  -8   2  12      218.05      228.35     34.61 o 
  -6   2  12       64.57       81.11     29.47 o 
  -4   2  12     1737.95     1892.21     89.42 o 
  -2   2  12       88.82       63.79     23.56 o 
   0   2  12     1276.16     1216.76     53.96 o 
   2   2  12     7742.48     7222.21    242.88 o 
   4   2  12      361.38      360.68     31.48 o 
   6   2  12      593.45      526.70     36.49 o 
   8   2  12      389.10      438.65     53.03 o 
  -9   3  12      213.42      194.32     37.82 o 
  -7   3  12       91.58       80.95     33.73 o 
  -5   3  12      586.42      597.88     39.26 o 
  -3   3  12      862.41      962.90     39.75 o 
  -1   3  12      432.96      419.30     26.62 o 
   1   3  12      247.93      207.69     24.79 o 
   3   3  12      409.20      400.40     32.18 o 
   5   3  12       21.56      -15.53     24.49 o 
   7   3  12      600.10      560.47     40.14 o 
 -10   4  12       40.42      -18.89     34.00 o 
  -8   4  12      419.60      468.55     40.35 o 
  -6   4  12       30.42       38.01     28.63 o 
  -4   4  12       46.30       46.59     23.57 o 
  -2   4  12     3543.67     3698.01     92.39 o 
   0   4  12     2285.29     2228.03     42.74 o 
   2   4  12      643.81      617.18     48.89 o 
   4   4  12     1382.33     1399.95     48.45 o 
   6   4  12     1291.18     1358.68    112.11 o 
   8   4  12      497.30      418.48     47.64 o 
  -9   5  12      163.28      118.82     63.01 o 
  -7   5  12       79.97       96.38     38.95 o 
  -5   5  12       85.49       94.35     36.20 o 
  -3   5  12     1572.22     1504.65     48.50 o 
  -1   5  12      416.94      344.88     37.62 o 
   1   5  12     1431.18     1498.03     75.93 o 
   3   5  12        8.43      -22.78     31.63 o 
   5   5  12      196.89      166.08     39.00 o 
   7   5  12     1888.22     2168.81    166.20 o 
 -10   6  12      131.63      135.09     50.97 o 
  -8   6  12      124.08       35.54     41.79 o 
  -6   6  12     1583.95     1758.00     70.79 o 
  -4   6  12        5.74       14.50     25.14 o 
  -2   6  12     1221.11     1203.14     85.36 o 
   0   6  12      385.66      383.08     41.29 o 
   2   6  12      464.63      494.25     46.53 o 
   4   6  12     2220.45     2288.13     74.32 o 
   6   6  12      204.16      236.94     48.41 o 
   8   6  12      337.61      299.16     47.91 o 
  -9   7  12      148.43      144.98     48.43 o 
  -7   7  12       22.96       15.07     39.38 o 
  -5   7  12      185.55      114.99     35.77 o 
  -3   7  12     1007.87     1072.30     44.61 o 
  -1   7  12        4.64       45.66     34.20 o 
   1   7  12     3306.34     3111.96    164.95 o 
   3   7  12      910.02      928.70     60.36 o 
   5   7  12        2.01       51.68     38.04 o 
   7   7  12      932.70     1001.10     64.09 o 
 -10   8  12      328.26      432.19    101.19 o 
  -8   8  12      160.74       63.56     40.95 o 
  -6   8  12     2085.06     2152.66     77.50 o 
  -4   8  12      520.41      462.42     44.94 o 
  -2   8  12       38.89       50.96     27.42 o 
   0   8  12      820.65      856.73     55.56 o 
   2   8  12      951.40     1000.19     72.37 o 
   4   8  12     1374.05     1445.28     65.46 o 
   6   8  12        3.50        2.70     37.11 o 
   8   8  12       27.61       61.27     55.53 o 
  -9   9  12       12.72       11.68     40.77 o 
  -7   9  12       47.74       47.02     40.31 o 
  -5   9  12      358.57      429.71     49.70 o 
  -3   9  12       44.58       71.11     26.22 o 
  -1   9  12      203.48      209.24     39.02 o 
   1   9  12      130.37      138.00     38.30 o 
   3   9  12      202.32      200.19     42.29 o 
   5   9  12      515.79      571.76     55.37 o 
   7   9  12       45.88       42.87     40.02 o 
  -8  10  12       48.65       67.63     39.65 o 
  -6  10  12     1217.34     1158.23     64.17 o 
  -4  10  12      480.34      478.94     50.06 o 
  -2  10  12      950.70     1009.54     60.92 o 
   0  10  12      930.84      770.12     54.71 o 
   2  10  12      299.39      237.12     41.05 o 
   4  10  12      688.97      587.37     52.10 o 
   6  10  12       37.20      -37.72     37.72 o 
  -9  11  12        3.54       30.79     40.94 o 
  -7  11  12      250.22      332.08     91.65 o 
  -5  11  12      170.53      177.42     39.56 o 
  -3  11  12        2.01      -34.60     34.60 o 
  -1  11  12      800.18      862.19     58.70 o 
   1  11  12        3.44       -0.06     35.45 o 
   3  11  12      604.94      583.58     53.01 o 
   5  11  12     1505.64     1662.70     77.64 o 
   7  11  12        3.21      -39.08     39.08 o 
  -8  12  12        0.76      -23.98     38.44 o 
  -6  12  12      488.57      459.08     76.86 o 
  -4  12  12      151.60      172.05     45.09 o 
  -2  12  12      583.24      519.86     49.24 o 
   0  12  12       69.59       38.32     35.53 o 
   2  12  12      130.38      115.77     38.76 o 
   4  12  12       17.49       13.16     39.64 o 
   6  12  12      155.52      200.67     53.40 o 
  -7  13  12      108.21      117.37     40.38 o 
  -5  13  12       33.60       34.92     41.46 o 
  -3  13  12       18.50       55.26     41.78 o 
  -1  13  12     1713.87     1726.65    138.19 o 
   1  13  12       22.77      -17.48     54.65 o 
   3  13  12      240.44      148.26     42.61 o 
   5  13  12     2511.54     2761.51     91.58 o 
  -8  14  12       68.79       26.95     41.67 o 
  -6  14  12        0.35      -37.43     37.43 o 
  -4  14  12        6.67      -14.17     66.19 o 
  -2  14  12      420.58      525.39     55.04 o 
   0  14  12       13.18       35.21     41.62 o 
   2  14  12      404.01      295.43     44.59 o 
   4  14  12       52.75       17.41     38.95 o 
   6  14  12      105.76      176.80     48.99 o 
  -7  15  12        4.91       -5.00     41.38 o 
  -5  15  12      290.26      327.52     53.97 o 
  -3  15  12      109.55      131.32     47.97 o 
  -1  15  12      672.47      601.82     87.78 o 
   1  15  12      335.09      324.92     46.99 o 
   3  15  12      129.22       79.37     39.48 o 
   5  15  12      700.55      895.88     71.81 o 
  -6  16  12       30.08       35.70     43.87 o 
  -4  16  12      937.34     1135.11    142.43 o 
  -2  16  12       26.76      -26.64     38.52 o 
   0  16  12      595.55      593.28     56.83 o 
   2  16  12      590.35      530.37     55.23 o 
   4  16  12      240.27      181.78     43.92 o 
  -5  17  12       59.48       12.27     47.31 o 
  -3  17  12      476.11      507.70     60.85 o 
  -1  17  12       39.15        3.23     42.03 o 
   1  17  12        3.01      -33.33     38.55 o 
   3  17  12        2.71       -2.74     57.96 o 
  -4  18  12       92.97      175.89     54.02 o 
  -2  18  12       13.41       39.66     43.39 o 
   0  18  12       15.50       -4.58     41.58 o 
   2  18  12      252.43      273.37     49.48 o 
  -3  19  12      515.17      531.42     72.31 o 
  -1  19  12        1.88      -32.47     58.27 o 
   1  19  12      384.50      357.71     51.46 o 
  -2  20  12        4.78      -54.40     69.81 o 
   0  20  12        0.74       -8.52     44.62 o 
  -9   1  13      148.09      199.70     39.39 o 
  -7   1  13       32.16       34.30     29.03 o 
  -5   1  13       18.02        2.04     24.07 o 
  -3   1  13     5634.90     5949.23    168.16 o 
  -1   1  13       63.40       50.42     22.53 o 
   1   1  13       44.19      112.01     23.75 o 
   3   1  13      455.61      494.59     30.73 o 
   5   1  13      311.58      344.90     39.73 o 
   7   1  13      717.75      718.99     67.50 o 
 -10   2  13      225.13      178.68     38.50 o 
  -8   2  13        6.63       21.03     29.70 o 
  -6   2  13        7.92      -11.60     23.62 o 
  -4   2  13        9.16       31.91     24.52 o 
  -2   2  13       22.47      -20.86     22.12 o 
   0   2  13       82.63       72.21     23.46 o 
   2   2  13      303.10      329.53     27.89 o 
   4   2  13      230.09      252.90     31.75 o 
   6   2  13        0.67      -29.64     29.64 o 
   8   2  13        6.28      -24.83     47.66 o 
  -9   3  13       46.08       29.44     34.46 o 
  -7   3  13       57.90       51.57     30.62 o 
  -5   3  13       37.21       53.34     24.75 o 
  -3   3  13      999.14      882.71     38.64 o 
  -1   3  13     1190.00     1133.08     68.96 o 
   1   3  13     4225.69     3900.30    144.08 o 
   3   3  13      276.19      316.38     33.32 o 
   5   3  13      213.75      186.90     38.89 o 
   7   3  13      415.25      426.61     63.76 o 
 -10   4  13       25.22       35.61     45.48 o 
  -8   4  13      122.00       83.46     39.65 o 
  -6   4  13       51.19       10.77     34.57 o 
  -4   4  13      133.33      209.37     36.79 o 
  -2   4  13      368.91      395.41     34.39 o 
   0   4  13       39.40       36.74     26.29 o 
   2   4  13      530.44      496.51     46.74 o 
   4   4  13      886.09      925.82     57.13 o 
   6   4  13      177.00      294.46     57.52 o 
  -9   5  13       86.56       33.77     42.24 o 
  -7   5  13      795.97      785.09     61.66 o 
  -5   5  13       73.96       62.66     28.80 o 
  -3   5  13        3.67       -2.58     38.14 o 
  -1   5  13     1698.22     1717.08     49.61 o 
   1   5  13      908.31      821.84     52.73 o 
   3   5  13        5.25      -20.59     32.93 o 
   5   5  13     1572.09     1748.36     87.34 o 
   7   5  13      510.81      644.70     56.23 o 
  -8   6  13      209.30      227.76     51.39 o 
  -6   6  13        0.09       -4.03     37.00 o 
  -4   6  13      551.66      504.14     37.11 o 
  -2   6  13      652.20      609.99     39.79 o 
   0   6  13      180.41      131.66     35.99 o 
   2   6  13     2224.32     2515.83     77.55 o 
   4   6  13        4.31       45.74     37.52 o 
   6   6  13       18.11      -24.50     36.07 o 
  -9   7  13       20.66       11.99     43.17 o 
  -7   7  13       12.38      -16.41     39.94 o 
  -5   7  13      455.80      485.92     73.68 o 
  -3   7  13       21.38        1.21     25.88 o 
  -1   7  13       46.37       59.21     34.50 o 
   1   7  13      440.54      459.97     48.97 o 
   3   7  13      183.43      163.32     41.07 o 
   5   7  13      613.47      638.75     56.66 o 
   7   7  13        2.61      -27.05     34.66 o 
  -8   8  13       50.68       31.05     42.34 o 
  -6   8  13       54.30       -1.86     37.96 o 
  -4   8  13        9.72       -7.15     24.86 o 
  -2   8  13      148.09      134.20     38.77 o 
   0   8  13      232.20      185.87     38.16 o 
   2   8  13      274.81      269.53     43.18 o 
   4   8  13       46.27       30.21     37.99 o 
   6   8  13      213.29      265.74     45.69 o 
  -9   9  13       15.45      -32.13     45.96 o 
  -7   9  13       53.31       84.44     44.07 o 
  -5   9  13        7.69      -26.34     37.55 o 
  -3   9  13       27.19      -13.01     37.51 o 
  -1   9  13     1025.29      866.37     55.53 o 
   1   9  13      860.81      709.43     54.75 o 
   3   9  13       54.25       74.45     40.21 o 
   5   9  13      405.87      455.62     55.01 o 
   7   9  13        7.11       -5.49     56.40 o 
  -8  10  13       46.84      101.94     44.76 o 
  -6  10  13      398.95      418.51     52.23 o 
  -4  10  13        9.30      -36.12     36.12 o 
  -2  10  13       73.45       52.85     35.85 o 
   0  10  13       82.08       66.84     35.12 o 
   2  10  13       14.13      -31.85     33.08 o 
   4  10  13      537.01      572.86     54.65 o 
   6  10  13      199.86      228.80     46.03 o 
  -7  11  13      263.86      283.10     45.70 o 
  -5  11  13      135.88      148.90     44.35 o 
  -3  11  13      151.47       99.99     41.10 o 
  -1  11  13      308.81      351.38     45.24 o 
   1  11  13      355.65      322.59     73.31 o 
   3  11  13      316.27      357.11     46.93 o 
   5  11  13      544.39      559.35     55.69 o 
  -8  12  13       66.00       99.71     56.02 o 
  -6  12  13      440.68      492.07     58.52 o 
  -4  12  13        4.59        5.63     39.57 o 
  -2  12  13      122.71      149.20     43.93 o 
   0  12  13      980.60      967.18     62.89 o 
   2  12  13        5.59      -22.41     34.93 o 
   4  12  13     1046.36     1136.79     77.05 o 
   6  12  13       40.32       77.34     46.63 o 
  -7  13  13       88.42      113.47     46.11 o 
  -5  13  13        2.60      -12.28     41.15 o 
  -3  13  13      226.31      328.49     75.30 o 
  -1  13  13      516.56      548.08     51.08 o 
   1  13  13      527.39      471.25     50.20 o 
   3  13  13       21.91       43.67     37.41 o 
   5  13  13       54.52       43.61     42.58 o 
  -6  14  13       77.26      111.03     44.06 o 
  -4  14  13      236.09      268.62     52.69 o 
  -2  14  13      163.59      118.71     42.24 o 
   0  14  13      603.65      663.03     58.61 o 
   2  14  13      283.19      215.25     45.71 o 
   4  14  13     1368.63     1443.13     73.06 o 
  -5  15  13       15.40      -14.45     84.54 o 
  -3  15  13      522.88      579.47     58.71 o 
  -1  15  13       29.09       55.53     41.01 o 
   1  15  13        0.74        0.08     40.32 o 
   3  15  13        9.44       17.06     66.57 o 
  -6  16  13      112.95       92.09     48.40 o 
  -4  16  13      399.46      443.18     86.53 o 
  -2  16  13       60.86       63.88     42.05 o 
   0  16  13       71.22       72.98     42.49 o 
   2  16  13       89.27      136.74     59.58 o 
  -5  17  13       18.15       35.80     48.43 o 
  -3  17  13      253.15      244.70     53.88 o 
  -1  17  13      251.64      225.52     49.30 o 
   1  17  13       11.08      -24.67     41.16 o 
   3  17  13       26.61       38.56     60.27 o 
  -4  18  13      103.92      141.86     67.44 o 
  -2  18  13       76.62      125.45     48.23 o 
   0  18  13       14.73        4.19     43.29 o 
  -1  19  13        1.73        6.61     59.64 o 
  -8   0  14      138.85      216.61     45.18 o 
  -6   0  14      135.20      179.61     41.79 o 
  -4   0  14        2.68        4.38     33.81 o 
  -2   0  14      782.07      953.66     85.41 o 
   0   0  14       52.48       60.84     32.42 o 
   2   0  14      202.95      208.80     37.73 o 
   4   0  14     1565.21     1563.94     84.85 o 
   6   0  14      210.26      207.63     57.02 o 
  -9   1  14      128.46      112.32     32.38 o 
  -7   1  14        2.62      -25.90     26.37 o 
  -5   1  14        7.68        2.81     23.09 o 
  -3   1  14        0.06      -15.65     24.66 o 
  -1   1  14       25.34       32.39     22.14 o 
   1   1  14       78.88       26.81     22.14 o 
   3   1  14        2.06       -6.09     25.12 o 
   5   1  14        0.12      -19.69     31.14 o 
   7   1  14       22.74       32.60     35.26 o 
  -8   2  14        1.37      -18.49     25.30 o 
  -6   2  14      196.19      211.91     28.34 o 
  -4   2  14      883.63      942.57     55.45 o 
  -2   2  14      330.10      347.07     43.04 o 
   0   2  14       15.61       19.49     22.55 o 
   2   2  14       59.13       54.71     27.30 o 
   4   2  14      982.02     1003.08     47.21 o 
   6   2  14       24.40       77.11     49.66 o 
  -9   3  14      138.60       73.82     48.85 o 
  -7   3  14      346.44      405.92     38.58 o 
  -5   3  14       12.19       31.19     27.69 o 
  -3   3  14       10.43      -26.52     26.52 o 
  -1   3  14        1.79       17.49     25.43 o 
   1   3  14       32.46       19.68     33.51 o 
   3   3  14      127.35       95.47     36.19 o 
   5   3  14       51.01       59.55     36.17 o 
   7   3  14      217.63      262.28     57.90 o 
  -8   4  14       11.06       -6.23     41.96 o 
  -6   4  14      177.37      153.22     36.82 o 
  -4   4  14      158.79      152.15     31.27 o 
  -2   4  14       25.99       28.69     28.07 o 
   0   4  14     1570.43     1565.77     63.73 o 
   2   4  14      570.46      619.76     54.78 o 
   4   4  14      550.53      582.77     51.84 o 
   6   4  14      161.79      140.62     41.76 o 
  -9   5  14        9.58      -46.48     46.48 o 
  -7   5  14      583.63      720.07     91.34 o 
  -5   5  14      105.23      108.09     29.38 o 
  -3   5  14      441.71      457.80     37.04 o 
  -1   5  14      137.92      164.37     37.70 o 
   1   5  14        6.67       52.11     42.99 o 
   3   5  14      100.10      150.65     37.48 o 
   5   5  14       14.55       21.97     39.31 o 
  -8   6  14       15.95       32.57     46.21 o 
  -6   6  14       78.55      125.50     31.24 o 
  -4   6  14      249.26      289.53     34.78 o 
  -2   6  14        2.15       20.77     28.37 o 
   0   6  14      328.27      418.22     46.30 o 
   2   6  14      168.07      180.04     42.11 o 
   4   6  14     1081.15     1114.83     64.46 o 
   6   6  14      246.22      229.13     54.65 o 
  -9   7  14        8.23       10.26     47.24 o 
  -7   7  14      395.90      445.32     54.74 o 
  -5   7  14      234.73      277.55     34.08 o 
  -3   7  14      151.25      160.93     30.04 o 
  -1   7  14      135.70      210.58     40.20 o 
   1   7  14       60.52       22.82     37.54 o 
   3   7  14      193.58      223.99     44.16 o 
   5   7  14        0.59      -13.94     36.81 o 
  -8   8  14       71.40       45.50     44.16 o 
  -6   8  14      264.98      355.15     55.84 o 
  -4   8  14      240.68      238.84     32.37 o 
  -2   8  14      241.81      266.18     45.51 o 
   0   8  14      509.85      550.45     78.67 o 
   2   8  14       21.94      -25.44     35.76 o 
   4   8  14      143.42       85.95     40.75 o 
   6   8  14      226.40      344.90     50.61 o 
  -7   9  14      175.35      194.95     47.46 o 
  -5   9  14       57.89       71.74     27.63 o 
  -3   9  14       14.55       34.15     39.74 o 
  -1   9  14       14.39        0.99     36.93 o 
   1   9  14      425.97      391.65     47.79 o 
   3   9  14       40.19       50.49     38.27 o 
   5   9  14       57.67      113.77     42.41 o 
  -8  10  14       38.78       36.31     44.29 o 
  -6  10  14      104.45       95.28     43.45 o 
  -4  10  14       57.54       60.87     42.04 o 
  -2  10  14        2.05        4.21     37.27 o 
   0  10  14      458.43      384.68     46.94 o 
   2  10  14      119.27       56.78     38.37 o 
   4  10  14      229.70      215.34     43.61 o 
  -7  11  14       19.72       -4.27     41.64 o 
  -5  11  14      129.90      172.90     48.36 o 
  -3  11  14        0.52       12.78     42.84 o 
  -1  11  14       18.34       18.94     41.61 o 
   1  11  14      601.66      727.11     56.24 o 
   3  11  14       20.74      -24.28     37.79 o 
   5  11  14      103.12       88.39     45.67 o 
  -6  12  14      498.83      536.08     58.84 o 
  -4  12  14      304.34      329.84     50.96 o 
  -2  12  14        4.25       19.79     37.54 o 
   0  12  14      269.31      220.63     46.05 o 
   2  12  14      332.75      321.33     50.47 o 
   4  12  14       34.85       38.22     43.33 o 
  -5  13  14       42.42       45.59     52.41 o 
  -3  13  14        1.77      -12.78     40.83 o 
  -1  13  14      334.56      365.91     50.57 o 
   1  13  14      746.28      694.89     57.58 o 
   3  13  14        8.96       -7.04     41.05 o 
  -6  14  14      213.61      244.64     53.25 o 
  -4  14  14       80.68       61.32     46.70 o 
  -2  14  14      221.30      187.62     46.67 o 
   0  14  14       48.31       59.73     40.64 o 
   2  14  14        0.81       -0.68     38.00 o 
  -5  15  14       92.89      138.71     52.30 o 
  -3  15  14      155.11      170.93     50.72 o 
  -1  15  14       37.40       28.36     41.77 o 
   1  15  14      107.45      114.33     40.60 o 
   3  15  14      140.32      100.58     45.66 o 
  -4  16  14        3.36       24.89     50.61 o 
  -2  16  14      149.53       67.84     45.45 o 
   0  16  14      139.46       52.71     46.94 o 
   2  16  14        2.01       12.66     40.25 o 
  -3  17  14       92.77       84.26     48.78 o 
  -1  17  14      124.66      177.38     52.37 o 
  -9   1  15       45.68       51.38     32.24 o 
  -7   1  15      649.59      786.14     44.28 o 
  -5   1  15        8.88       40.82     27.23 o 
  -3   1  15        2.15      -24.73     24.73 o 
  -1   1  15     1480.30     1573.23     43.90 o 
   1   1  15      113.08       50.26     24.47 o 
   3   1  15     1569.99     1572.50     51.95 o 
   5   1  15      596.48      511.08     67.75 o 
  -8   2  15       28.34       19.85     34.98 o 
  -6   2  15       19.04        7.42     31.74 o 
  -4   2  15       42.26        8.00     29.65 o 
  -2   2  15        9.62       -1.83     28.92 o 
   0   2  15      152.17      146.42     30.21 o 
   2   2  15        9.93        2.45     42.86 o 
   4   2  15      143.33       92.08     55.40 o 
   6   2  15       28.12      -11.11     48.79 o 
  -7   3  15      203.38      238.12     36.41 o 
  -5   3  15      282.99      295.84     34.98 o 
  -3   3  15      310.53      417.32     39.35 o 
  -1   3  15       36.43       31.06     27.53 o 
   1   3  15        7.76      -30.84     30.84 o 
   3   3  15     1406.47     1543.75     64.58 o 
   5   3  15      118.20      106.81     56.15 o 
  -8   4  15        3.14       20.25     34.24 o 
  -6   4  15      272.81      268.36     34.80 o 
  -4   4  15      133.77      191.29     33.64 o 
  -2   4  15      283.92      278.80     35.11 o 
   0   4  15        3.50       17.75     33.82 o 
   2   4  15        1.71       13.21     35.46 o 
   4   4  15      146.82      138.97     41.54 o 
   6   4  15        0.10      -17.97     51.03 o 
  -7   5  15      102.53       56.54     32.22 o 
  -5   5  15      202.07      187.82     33.63 o 
  -3   5  15        4.06        5.07     30.14 o 
  -1   5  15       79.01      104.89     37.74 o 
   1   5  15     2005.11     2083.62    141.31 o 
   3   5  15      465.11      494.61     50.04 o 
   5   5  15        6.19       88.34     42.41 o 
  -8   6  15      101.01       74.79     36.33 o 
  -6   6  15      456.88      546.42     56.93 o 
  -4   6  15      111.50      115.43     32.58 o 
  -2   6  15      435.90      420.51     49.27 o 
   0   6  15       67.38       17.41     36.77 o 
   2   6  15        2.76      -47.60     47.60 o 
   4   6  15      356.46      440.17     49.23 o 
  -7   7  15       50.40       60.89     31.56 o 
  -5   7  15       20.27       29.20     30.74 o 
  -3   7  15      358.24      256.86     45.30 o 
  -1   7  15       28.93       41.33     42.67 o 
   1   7  15     1156.98     1178.25     63.63 o 
   3   7  15       14.92       -1.24     35.60 o 
   5   7  15       36.80       22.87     41.77 o 
  -6   8  15        0.52       10.54     28.35 o 
  -4   8  15        3.41        7.04     55.71 o 
  -2   8  15      124.98      138.13     41.65 o 
   0   8  15      215.65      222.66     44.00 o 
   2   8  15        9.88      -17.44     59.14 o 
   4   8  15       37.51       17.51     38.80 o 
  -7   9  15        2.27        9.36     42.39 o 
  -5   9  15       19.89       22.18     41.26 o 
  -3   9  15       94.66       57.69     41.35 o 
  -1   9  15       28.44       20.36     37.41 o 
   1   9  15     1018.77      943.53     62.24 o 
   3   9  15       18.02       -9.26     38.08 o 
  -6  10  15      311.84      317.61     55.53 o 
  -4  10  15      694.44      696.33     59.15 o 
  -2  10  15      103.18       76.37     42.93 o 
   0  10  15      118.90      117.88     39.55 o 
   2  10  15      224.29      226.34     44.89 o 
   4  10  15       35.08       61.34     42.25 o 
  -5  11  15        4.13      -35.98     42.39 o 
  -3  11  15       70.04       48.86     41.18 o 
  -1  11  15       47.89       12.70     63.39 o 
   1  11  15      358.25      360.44     49.76 o 
   3  11  15      114.71       10.29     41.39 o 
  -6  12  15       19.09        0.35     44.42 o 
  -4  12  15      532.73      492.96     61.89 o 
  -2  12  15       31.22       -2.50     38.96 o 
   0  12  15      393.62      368.60     51.21 o 
   2  12  15      252.78      259.69     47.32 o 
  -5  13  15       24.04      -27.90     45.08 o 
  -3  13  15      126.95      177.37     51.08 o 
  -1  13  15        1.27      -21.55     46.48 o 
   1  13  15       52.23       13.91     41.20 o 
   3  13  15       45.45       12.85     56.40 o 
  -4  14  15      370.45      387.05     57.66 o 
  -2  14  15        2.90       -7.91     43.59 o 
   0  14  15      195.47      164.56     48.62 o 
   2  14  15      103.52      113.99     41.99 o 
  -3  15  15        1.81      -40.85     40.85 o 
  -1  15  15       18.38      -17.15     58.02 o 
   1  15  15      101.59      112.05     58.64 o 
  -8   0  16        0.34       -0.18     40.58 o 
  -6   0  16      533.94      585.64     79.05 o 
  -4   0  16      119.25      175.30     73.12 o 
  -2   0  16      147.77      164.94     45.54 o 
   0   0  16     2259.89     2346.18     73.89 o 
   2   0  16       79.82       71.62     47.17 o 
  -7   1  16        5.58       16.67     33.26 o 
  -5   1  16       10.87       -9.61     30.43 o 
  -3   1  16        3.31       25.31     31.43 o 
  -1   1  16       26.40        4.27     29.78 o 
   1   1  16       37.74       16.62     34.67 o 
   3   1  16       47.84       42.30     48.29 o 
   5   1  16       71.46       44.92     52.28 o 
  -8   2  16       32.65      -56.65     56.65 o 
  -6   2  16      153.00      142.53     34.99 o 
  -4   2  16       31.40       44.30     30.22 o 
  -2   2  16      258.93      262.67     34.60 o 
   0   2  16       51.85       49.54     35.73 o 
   2   2  16        6.56      -20.02     35.42 o 
   4   2  16      818.35     1065.84     92.08 o 
  -7   3  16       76.33       83.46     44.44 o 
  -5   3  16        7.25        5.95     31.71 o 
  -3   3  16        0.06      -29.14     29.14 o 
  -1   3  16      141.08      163.19     41.45 o 
   1   3  16      131.42      134.61     60.89 o 
   3   3  16       86.02      144.85     40.00 o 
   5   3  16       83.05       55.77     56.52 o 
  -6   4  16        4.99      -28.51     30.05 o 
  -4   4  16      183.50      148.50     40.26 o 
  -2   4  16      107.89      221.47     42.42 o 
   0   4  16       53.39       27.21     37.31 o 
   2   4  16      141.33      115.05     41.82 o 
   4   4  16      237.60      311.00     46.86 o 
  -7   5  16      242.29      183.33     36.83 o 
  -5   5  16       30.24       37.51     31.47 o 
  -3   5  16       10.59       21.23     31.37 o 
  -1   5  16      216.23      231.51     44.53 o 
   1   5  16       44.14       32.14     38.14 o 
   3   5  16      102.28       84.83     36.04 o 
  -6   6  16      267.04      249.47     37.35 o 
  -4   6  16      358.33      357.54     43.31 o 
  -2   6  16      192.18      222.69     47.73 o 
   0   6  16      421.39      426.90     49.70 o 
   2   6  16      238.36      254.54     46.24 o 
   4   6  16        2.44       27.47     39.02 o 
  -7   7  16      202.26      203.71     35.78 o 
  -5   7  16       24.49        3.70     33.04 o 
  -3   7  16       97.61       29.78     44.23 o 
  -1   7  16       41.40       26.62     39.03 o 
   1   7  16        3.22       22.67     39.69 o 
   3   7  16       18.88       52.21     40.01 o 
  -6   8  16      156.07       94.97     47.26 o 
  -4   8  16      389.69      537.04     57.30 o 
  -2   8  16       38.52       32.30     38.64 o 
   0   8  16      481.19      457.57     51.87 o 
   2   8  16      305.21      292.26     48.07 o 
  -5   9  16        3.76       32.72     42.89 o 
  -3   9  16      198.02      209.92     51.08 o 
  -1   9  16      118.10      154.86     45.03 o 
   1   9  16       88.52       64.88     38.33 o 
   3   9  16       39.71       50.41     40.11 o 
  -4  10  16      218.63      271.50     53.85 o 
  -2  10  16       29.85       15.99     40.15 o 
   0  10  16      350.08      262.34     46.16 o 
   2  10  16      110.90      136.04     44.12 o 
  -5  11  16       21.01       31.74     48.51 o 
  -3  11  16      370.69      361.92     54.81 o 
  -1  11  16        0.51      -61.12     98.64 o 
   1  11  16      211.17      151.91     44.47 o 
  -4  12  16      150.80      163.13     51.99 o 
  -2  12  16        0.92      -27.15     45.36 o 
   0  12  16       87.37       25.01     44.43 o 
  -3  13  16       45.87       17.00     45.37 o 
  -1  13  16       26.80      -43.38     43.38 o 
  -5   1  17      255.98      292.81     45.15 o 
  -3   1  17       63.96       62.71     33.12 o 
  -1   1  17      332.51      370.30     40.32 o 
   1   1  17        1.58      -26.04     36.70 o 
  -6   2  17        8.04        2.74     32.02 o 
  -4   2  17      104.69       94.33     34.34 o 
  -2   2  17       25.55       45.65     31.66 o 
   0   2  17      132.37       85.90     40.66 o 
   2   2  17       19.60      -28.45     48.29 o 
  -5   3  17       91.62       99.58     33.38 o 
  -3   3  17        0.95      -28.88     32.41 o 
  -1   3  17      101.24      101.70     43.94 o 
   1   3  17      259.51      187.24     44.05 o 
   3   3  17      286.39      264.15     61.39 o 
  -6   4  17       24.68        4.63     31.47 o 
  -4   4  17       88.57      123.22     40.93 o 
  -2   4  17        2.41      -13.39     55.71 o 
   0   4  17       36.73       18.62     59.95 o 
   2   4  17       55.70       78.13     41.44 o 
  -5   5  17       62.30       60.58     32.81 o 
  -3   5  17       58.03       33.63     43.98 o 
  -1   5  17      112.86      104.41     43.41 o 
   1   5  17       15.37       28.25     35.61 o 
   3   5  17       43.47       -5.81     35.68 o 
  -4   6  17        0.32       18.22     44.53 o 
  -2   6  17       60.30       25.81     42.71 o 
   0   6  17        5.61       -7.60     36.99 o 
   2   6  17        5.17       -5.75     40.32 o 
  -5   7  17       15.75       -1.10     44.31 o 
  -3   7  17      275.14      349.22     54.41 o 
  -1   7  17      145.49      127.54     48.27 o 
   1   7  17      189.36      213.13     49.02 o 
  -4   8  17        8.86       10.82     45.91 o 
  -2   8  17        0.17       -8.75     41.64 o 
   0   8  17       76.75       99.93     44.91 o 
   2   8  17       40.90       -9.25     40.91 o 
  -3   9  17       95.95      133.24     48.95 o 
  -1   9  17        4.46      -33.55     41.86 o 
   1   9  17      209.57      199.33     49.41 o 
  -2  10  17      219.00      266.72     49.08 o 
   0  10  17       52.58      -18.13     40.63 o 
  -4   0  18       67.61       20.59     59.77 o 
  -2   0  18        7.46      -58.89     58.89 o 
  -3   1  18        1.10      -40.06     40.06 o 
  -1   1  18       36.25       -8.11     62.14 o 
  -4   2  18        0.58       -9.36     33.94 o 
  -2   2  18       20.92        7.58     41.38 o 
   0   2  18       78.68       76.69     64.51 o 
  -3   3  18       26.23       63.00     44.18 o 
  -1   3  18       27.13       31.59     80.61 o 
   1   3  18      203.87      201.24     47.14 o 
  -4   4  18        0.41       63.68     91.65 o 
  -2   4  18       26.71        7.45     43.58 o 
   0   4  18        0.88      -18.31     65.38 o 
  -3   5  18        3.20       20.92     43.73 o 
  -1   5  18        7.40      -27.08     43.09 o 
  -2   6  18      198.02      250.02     52.18 o 
   0   6  18        3.57      -14.47     54.78 o 
                                                 
